# Supplementary material for: Arbuscular mycorrhizal fungi and Streptomyces: brothers in arms to shape the structure and function of the hyphosphere microbiome in the early stage of interaction
Source: Microbiome. 2024 May 9;12:83. doi: 10.1186/s40168-024-01811-2 (PMC11080229; doi:10.1186/s40168-024-01811-2)
Supplement: Supplementary file 3 — Additional file 2. CAZy genes in D1 and CAZy genes in H2. [file 40168_2024_1811_MOESM2_ESM.xlsx]

## Sheet: CAZy genes in D1
Gene	Family	Evalue	Covered_fraction	Class	Class_definition
chr_1003	AA7	1.2e-97	0.99345	AA	Auxiliary Activities
chr_1023	CE4	2.2e-36	0.884615	CE	Carbohydrate Esterases	acetyl xylan esterase (EC 3.1.1.72); chitin deacetylase (EC 3.5.1.41); chitooligosaccharide deacetylase (EC 3.5.1.-); peptidoglycan GlcNAc deacetylase (EC 3.5.1.-); peptidoglycan N-acetylmuramic acid deacetylase (EC 3.5.1.-).
chr_1047	GH38	1e-84	0.944238	GH	Glycoside Hydrolases	alpha-mannosidase (EC 3.2.1.24) ; mannosyl-oligosaccharide alpha-1,3-1,6-mannosidase (EC 3.2.1.114); mannosyl-oligosaccharide alpha-1,3-mannosidase (EC 3.2.1.-)
chr_1048	GH85	4.8e-96	0.974603	GH	Glycoside Hydrolases	endo-beta-N-acetylglucosaminidase (EC 3.2.1.96)
chr_1049	GH5_18	9e-143	0.996454	GH	Glycoside Hydrolases
chr_1055	GH29	2e-72	0.858382	GH	Glycoside Hydrolases	alpha-L-fucosidase (EC 3.2.1.51)
chr_1056	GH20	2.3e-56	0.970326	GH	Glycoside Hydrolases	beta-hexosaminidase (EC 3.2.1.52); lacto-N-biosidase (EC 3.2.1.140); beta-1,6-N-acetylglucosaminidase) (EC 3.2.1.-); beta-6-SO3-N-acetylglucosaminidase (EC 3.2.1.-)
chr_1068	GT5	1.2e-34	0.728814	GT	Glycosyl Transferases	UDP-Glc: glycogen glucosyltransferase (EC 2.4.1.11); ADP-Glc: starch glucosyltransferase (EC 2.4.1.21); NDP-Glc: starch glucosyltransferase (EC 2.4.1.242); UDP-Glc: alpha-1,3-glucan synthase (EC 2.4.1.183) UDP-Glc: alpha-1,4-glucan synthase (EC 2.4.1.-)
chr_1080	GH2	1.5e-165	0.597074	GH	Glycoside Hydrolases	beta-galactosidase (EC 3.2.1.23) ; beta-mannosidase (EC 3.2.1.25); beta-glucuronidase (EC 3.2.1.31); mannosylglycoprotein endo-beta-mannosidase (EC 3.2.1.152); exo-beta-glucosaminidase (EC 3.2.1.165)
chr_1134	CE10	9.4e-56	0.765396	CE	Carbohydrate Esterases	arylesterase (EC 3.1.1.-); carboxyl esterase (EC 3.1.1.3); acetylcholinesterase (EC 3.1.1.7); cholinesterase (EC 3.1.1.8); sterol esterase (EC 3.1.1.13); brefeldin A esterase (EC 3.1.1.-).
chr_1139	CE14	1.7e-21	0.935484	CE	Carbohydrate Esterases	N-acetyl-1-D-myo-inosityl-2-amino-2-deoxy-alpha-D-glucopyranoside deacetylase (EC 3.5.1.89); diacetylchitobiose deacetylase (EC 3.5.1.-); mycothiol S-conjugate amidase (EC 3.5.1.-)
chr_1143	GH109	5e-07	0.960317	GH	Glycoside Hydrolases	alpha-N-acetylgalactosaminidase (EC 3.2.1.49)
chr_1144	GH109	4.5e-15	0.944444	GH	Glycoside Hydrolases	alpha-N-acetylgalactosaminidase (EC 3.2.1.49)
chr_115	GT76	1.3e-21	0.429975	GT	Glycosyl Transferases	Dol-P-Man: alpha-1,6-mannosyltransferase (EC 2.4.1.-)
chr_1150	GH109	7.1e-05	0.460317	GH	Glycoside Hydrolases	alpha-N-acetylgalactosaminidase (EC 3.2.1.49)
chr_1151	GH109	1.6e-08	0.825397	GH	Glycoside Hydrolases	alpha-N-acetylgalactosaminidase (EC 3.2.1.49)
chr_116	GT2	2.3e-15	0.97619	GT	Glycosyl Transferases	cellulose synthase (EC 2.4.1.12); chitin synthase (EC 2.4.1.16); dolichyl-phosphate beta-D-mannosyltransferase (EC 2.4.1.83); dolichyl-phosphate beta-glucosyltransferase (EC 2.4.1.117); N-acetylglucosaminyltransferase (EC 2.4.1.-); N-acetylgalactosaminyltransferase (EC 2.4.1.-); hyaluronan synthase (EC 2.4.1.212); chitin oligosaccharide synthase (EC 2.4.1.-); beta-1,3-glucan synthase (EC 2.4.1.34…
chr_1196	GH18	8.7e-13	0.415541	GH	Glycoside Hydrolases	chitinase (EC 3.2.1.14); endo-beta-N-acetylglucosaminidase (EC 3.2.1.96); xylanase inhibitor; concanavalin B; narbonin
chr_1197	GH55	1.6e-81	0.485135	GH	Glycoside Hydrolases	exo-beta-1,3-glucanase (EC 3.2.1.58); endo-beta-1,3-glucanase (EC 3.2.1.39).
chr_1198	GH19	5.9e-70	0.965368	GH	Glycoside Hydrolases	chitinase (EC 3.2.1.14).
chr_1231	CE3	4.2e-06	0.701031	CE	Carbohydrate Esterases	acetyl xylan esterase (EC 3.1.1.72).
chr_1232	CBM50	2.5e-07	0.95	CBM	Carbohydrate-Binding Modules	Modules of approx. 50 residues found attached to various enzymes from families GH18, GH19, GH23, GH24, GH25 and GH73, i.e. enzymes cleaving either chitin or peptidoglycan. Binding to chitopentaose demonstrated in the case of Pteris ryukyuensis chitinase A [Ohnuma T et al. (2008) J. Biol. Chem. 283:5178-87 (PMID: 18083709)]. CBM50 modules are also found in a multitude of other enzymes targeting th…
chr_1233	GH36	7.3e-220	0.994186	GH	Glycoside Hydrolases	alpha-galactosidase (EC 3.2.1.22); alpha-N-acetylgalactosaminidase (EC 3.2.1.49); stachyose synthase (EC 2.4.1.67); raffinose synthase (EC 2.4.1.82)
chr_1249	GT2	4.7e-12	0.982143	GT	Glycosyl Transferases	cellulose synthase (EC 2.4.1.12); chitin synthase (EC 2.4.1.16); dolichyl-phosphate beta-D-mannosyltransferase (EC 2.4.1.83); dolichyl-phosphate beta-glucosyltransferase (EC 2.4.1.117); N-acetylglucosaminyltransferase (EC 2.4.1.-); N-acetylgalactosaminyltransferase (EC 2.4.1.-); hyaluronan synthase (EC 2.4.1.212); chitin oligosaccharide synthase (EC 2.4.1.-); beta-1,3-glucan synthase (EC 2.4.1.34…
chr_1289	GH74	7.2e-10	0.321888	GH	Glycoside Hydrolases	endoglucanase (EC 3.2.1.4); oligoxyloglucan reducing end-specific cellobiohydrolase (EC 3.2.1.150); xyloglucanase (EC 3.2.1.151)
chr_131	CBM13	1.6e-30	0.643617	CBM	Carbohydrate-Binding Modules	Modules of approx. 150 residues which always appear as a threefold internal repeat. The only apparent exception to this, xylanase II of Actinomadura sp. FC7 (GenBank U08894), is in fact not completely sequenced. These modules were first identified in several plant lectins such as ricin or agglutinin of Ricinus communis which bind galactose residues. The three-dimensional structure of a plant lect…
chr_132	CBM13	2e-31	0.62766	CBM	Carbohydrate-Binding Modules	Modules of approx. 150 residues which always appear as a threefold internal repeat. The only apparent exception to this, xylanase II of Actinomadura sp. FC7 (GenBank U08894), is in fact not completely sequenced. These modules were first identified in several plant lectins such as ricin or agglutinin of Ricinus communis which bind galactose residues. The three-dimensional structure of a plant lect…
chr_1334	GH109	1.2e-09	0.904762	GH	Glycoside Hydrolases	alpha-N-acetylgalactosaminidase (EC 3.2.1.49)
chr_1349	GH87	8.2e-161	0.842546	GH	Glycoside Hydrolases	mycodextranase (EC 3.2.1.61); alpha-1,3-glucanase (EC 3.2.1.59)
chr_1350	GH13_30	1.8e-146	0.99729	GH	Glycoside Hydrolases
chr_1365	CE1	7.4e-07	0.497797	CE	Carbohydrate Esterases	acetyl xylan esterase (EC 3.1.1.72); cinnamoyl esterase (EC 3.1.1.-); feruloyl esterase (EC 3.1.1.73); carboxylesterase (EC 3.1.1.1); S-formylglutathione hydrolase (EC 3.1.2.12)
chr_1372	CBM16	2.4e-33	0.982759	CBM	Carbohydrate-Binding Modules	Carbohydrate-binding module 16. Binding to cellulose and glucomannan demonstrated [B. Bae et al (2008) J Biol Chem. 283:12415-25 (PMID: 18025086)]
chr_1373	GH29	2.2e-94	0.878613	GH	Glycoside Hydrolases	alpha-L-fucosidase (EC 3.2.1.51)
chr_1374	GH38	1.5e-86	0.959108	GH	Glycoside Hydrolases	alpha-mannosidase (EC 3.2.1.24) ; mannosyl-oligosaccharide alpha-1,3-1,6-mannosidase (EC 3.2.1.114); mannosyl-oligosaccharide alpha-1,3-mannosidase (EC 3.2.1.-)
chr_1375	GH4	9e-63	0.994413	GH	Glycoside Hydrolases	maltose-6-phosphate glucosidase (EC 3.2.1.122); alpha-glucosidase (EC 3.2.1.20); alpha-galactosidase (EC 3.2.1.22); 6-phospho-beta-glucosidase (EC 3.2.1.86); alpha-glucuronidase (EC 3.2.1.139).
chr_1381	GH2	5.4e-188	0.964096	GH	Glycoside Hydrolases	beta-galactosidase (EC 3.2.1.23) ; beta-mannosidase (EC 3.2.1.25); beta-glucuronidase (EC 3.2.1.31); mannosylglycoprotein endo-beta-mannosidase (EC 3.2.1.152); exo-beta-glucosaminidase (EC 3.2.1.165)
chr_1395	GH16	5.2e-43	0.978836	GH	Glycoside Hydrolases	xyloglucan:xyloglucosyltransferase (EC 2.4.1.207); keratan-sulfate endo-1,4-beta-galactosidase (EC 3.2.1.103); endo-1,3-beta-glucanase (EC 3.2.1.39); endo-1,3(4)-beta-glucanase (EC 3.2.1.6); licheninase (EC 3.2.1.73); beta-agarase (EC 3.2.1.81); kappa;-carrageenase (EC 3.2.1.83); xyloglucanase (EC 3.2.1.151)
chr_1420	GT4	1.5e-26	0.95625	GT	Glycosyl Transferases	sucrose synthase (EC 2.4.1.13); sucrose-phosphate synthase (EC 2.4.1.14); alpha-glucosyltransferase (EC 2.4.1.52); lipopolysaccharide N-acetylglucosaminyltransferase (EC 2.4.1.56); GDP-Man alpha-mannosyltransferase (EC 2.4.1.-); 1,2-diacylglycerol 3-glucosyltransferase (EC 2.4.1.157); diglucosyl diacylglycerol synthase (EC 2.4.1.208); digalactosyldiacylglycerol synthase (EC 2.4.1.141); trehalose …
chr_1422	GT4	2e-13	0.94375	GT	Glycosyl Transferases	sucrose synthase (EC 2.4.1.13); sucrose-phosphate synthase (EC 2.4.1.14); alpha-glucosyltransferase (EC 2.4.1.52); lipopolysaccharide N-acetylglucosaminyltransferase (EC 2.4.1.56); GDP-Man alpha-mannosyltransferase (EC 2.4.1.-); 1,2-diacylglycerol 3-glucosyltransferase (EC 2.4.1.157); diglucosyl diacylglycerol synthase (EC 2.4.1.208); digalactosyldiacylglycerol synthase (EC 2.4.1.141); trehalose …
chr_1437	GT4	3.3e-27	0.90625	GT	Glycosyl Transferases	sucrose synthase (EC 2.4.1.13); sucrose-phosphate synthase (EC 2.4.1.14); alpha-glucosyltransferase (EC 2.4.1.52); lipopolysaccharide N-acetylglucosaminyltransferase (EC 2.4.1.56); GDP-Man alpha-mannosyltransferase (EC 2.4.1.-); 1,2-diacylglycerol 3-glucosyltransferase (EC 2.4.1.157); diglucosyl diacylglycerol synthase (EC 2.4.1.208); digalactosyldiacylglycerol synthase (EC 2.4.1.141); trehalose …
chr_1453	GH16	5.5e-49	0.978836	GH	Glycoside Hydrolases	xyloglucan:xyloglucosyltransferase (EC 2.4.1.207); keratan-sulfate endo-1,4-beta-galactosidase (EC 3.2.1.103); endo-1,3-beta-glucanase (EC 3.2.1.39); endo-1,3(4)-beta-glucanase (EC 3.2.1.6); licheninase (EC 3.2.1.73); beta-agarase (EC 3.2.1.81); kappa;-carrageenase (EC 3.2.1.83); xyloglucanase (EC 3.2.1.151)
chr_1454	GH1	8.2e-157	0.988345	GH	Glycoside Hydrolases	beta-glucosidase (EC 3.2.1.21); beta-galactosidase (EC 3.2.1.23); beta-mannosidase (EC 3.2.1.25); beta-glucuronidase (EC 3.2.1.31); beta-D-fucosidase (EC 3.2.1.38); phlorizin hydrolase (EC 3.2.1.62); exo-beta-1,4-glucanase (EC 3.2.1.74); 6-phospho-beta-galactosidase (EC 3.2.1.85); 6-phospho-beta-glucosidase (EC 3.2.1.86); strictosidine beta-glucosidase (EC 3.2.1.105); lactase (EC 3.2.1.108); amyg…
chr_1458	GH55	1.5e-73	0.460811	GH	Glycoside Hydrolases	exo-beta-1,3-glucanase (EC 3.2.1.58); endo-beta-1,3-glucanase (EC 3.2.1.39).
chr_148	CE1	8.9e-06	0.440529	CE	Carbohydrate Esterases	acetyl xylan esterase (EC 3.1.1.72); cinnamoyl esterase (EC 3.1.1.-); feruloyl esterase (EC 3.1.1.73); carboxylesterase (EC 3.1.1.1); S-formylglutathione hydrolase (EC 3.1.2.12)
chr_1481	CBM6	5.2e-28	0.869565	CBM	Carbohydrate-Binding Modules	Modules of approx. 120 residues. The cellulose-binding function has been demonstrated in one case on amorphous cellulose and beta-1,4-xylan. Some of these modules also bind beta-1,3-glucan, beta-1,3-1,4-glucan, and beta-1,4-glucan.
chr_1483	GH109	5.9e-16	0.674603	GH	Glycoside Hydrolases	alpha-N-acetylgalactosaminidase (EC 3.2.1.49)
chr_1500	GH33	7.1e-92	0.973684	GH	Glycoside Hydrolases	sialidase or neuraminidase (EC 3.2.1.18); trans-sialidase (EC 2.4.1.-); 2-keto-3-deoxynononic acid sialidase (EC 3.2.1.-)
chr_1508	CBM35	1.2e-35	0.98374	CBM	Carbohydrate-Binding Modules	Modules of approx. 130 residues. A module that is conserved in three Cellvibrio xylan-degrading enzymes binds to xylan and the interaction is calcium dependent, while a module from a Cellvibrio mannanase binds to decorated soluble mannans and mannooligosaccharides. A module in a
chr_1510	GH105	2.9e-94	0.957831	GH	Glycoside Hydrolases	unsaturated rhamnogalacturonyl hydrolase (EC 3.2.1.-)
chr_1517	GH75	4.2e-56	0.759091	GH	Glycoside Hydrolases	chitosanase (EC 3.2.1.132)
chr_1521	GH6	4.1e-95	0.935374	GH	Glycoside Hydrolases	endoglucanase (EC 3.2.1.4); cellobiohydrolase (EC 3.2.1.91)
chr_1522	GH5_40	2.6e-144	0.992908	GH	Glycoside Hydrolases
chr_1523	GH48	0	0.996759	GH	Glycoside Hydrolases	endoglucanase (EC 3.2.1.4); chitinase (EC 3.2.1.14); cellobiohydrolase (EC 3.2.1.91); endo-processive cellulases (EC 3.2.1.-); [reducing end] cellobiohydrolase (3.2.1.-)
chr_1524	CBM2	2.6e-35	0.990099	CBM	Carbohydrate-Binding Modules	Modules of approx. 100 residues and which are found in a large number of bacterial enzymes. The cellulose-binding function has been demonstrated in many cases. Several of these modules have been shown to also bind chitin or xylan.
chr_1527	PL11	2.6e-265	0.958746	PL	Polysaccharide Lyases	rhamnogalacturonan lyase (EC 4.2.2.-); exo-unsaturated rhamnogalacturonan lyase (EC 4.2.2.-)
chr_1582	CE7	1.2e-07	0.495208	CE	Carbohydrate Esterases	acetyl xylan esterase (EC 3.1.1.72); cephalosporin-C deacetylase (EC 3.1.1.41).
chr_1584	CE10	1.9e-17	0.730205	CE	Carbohydrate Esterases	arylesterase (EC 3.1.1.-); carboxyl esterase (EC 3.1.1.3); acetylcholinesterase (EC 3.1.1.7); cholinesterase (EC 3.1.1.8); sterol esterase (EC 3.1.1.13); brefeldin A esterase (EC 3.1.1.-).
chr_1631	CE1	2.9e-09	0.651982	CE	Carbohydrate Esterases	acetyl xylan esterase (EC 3.1.1.72); cinnamoyl esterase (EC 3.1.1.-); feruloyl esterase (EC 3.1.1.73); carboxylesterase (EC 3.1.1.1); S-formylglutathione hydrolase (EC 3.1.2.12)
chr_1687	CE1	1.5e-10	0.889868	CE	Carbohydrate Esterases	acetyl xylan esterase (EC 3.1.1.72); cinnamoyl esterase (EC 3.1.1.-); feruloyl esterase (EC 3.1.1.73); carboxylesterase (EC 3.1.1.1); S-formylglutathione hydrolase (EC 3.1.2.12)
chr_180	GH81	5.7e-148	0.974277	GH	Glycoside Hydrolases	endo-beta-1,3-glucanase (EC 3.2.1.39)
chr_1805	GH43_26	1e-83	0.996575	GH	Glycoside Hydrolases
chr_1806	GH43_26	8.6e-144	0.996575	GH	Glycoside Hydrolases
chr_1807	CE4	1.1e-38	0.9	CE	Carbohydrate Esterases	acetyl xylan esterase (EC 3.1.1.72); chitin deacetylase (EC 3.5.1.41); chitooligosaccharide deacetylase (EC 3.5.1.-); peptidoglycan GlcNAc deacetylase (EC 3.5.1.-); peptidoglycan N-acetylmuramic acid deacetylase (EC 3.5.1.-).
chr_1829	GH95	6e-80	0.853186	GH	Glycoside Hydrolases	alpha-1,2-L-fucosidase (EC 3.2.1.63); alpha-L-fucosidase (EC 3.2.1.51)
chr_1833	CBM2	1.4e-29	0.990099	CBM	Carbohydrate-Binding Modules	Modules of approx. 100 residues and which are found in a large number of bacterial enzymes. The cellulose-binding function has been demonstrated in many cases. Several of these modules have been shown to also bind chitin or xylan.
chr_1838	GH30	3.4e-71	0.973621	GH	Glycoside Hydrolases	glucosylceramidase (EC 3.2.1.45); beta-1,6-glucanase (EC 3.2.1.75); beta-xylosidase (EC 3.2.1.37); beta-fucosidase (EC 3.2.1.38); beta-glucosidase (3.2.1.21); endo-beta-1,6-galactanase (EC:3.2.1.164)
chr_1842	GH2	2.9e-202	0.965426	GH	Glycoside Hydrolases	beta-galactosidase (EC 3.2.1.23) ; beta-mannosidase (EC 3.2.1.25); beta-glucuronidase (EC 3.2.1.31); mannosylglycoprotein endo-beta-mannosidase (EC 3.2.1.152); exo-beta-glucosaminidase (EC 3.2.1.165)
chr_1863	CE12	5.1e-56	0.995238	CE	Carbohydrate Esterases	pectin acetylesterase (EC 3.1.1.-); rhamnogalacturonan acetylesterase (EC 3.1.1.-); acetyl xylan esterase (EC 3.1.1.72)
chr_1864	PL4_1	1.9e-216	0.994	PL	Polysaccharide Lyases
chr_1865	GH43_24	2.6e-92	0.971311	GH	Glycoside Hydrolases
chr_1866	GH43_26	1.1e-144	0.996575	GH	Glycoside Hydrolases
chr_1868	CE10	9.3e-38	0.387097	CE	Carbohydrate Esterases	arylesterase (EC 3.1.1.-); carboxyl esterase (EC 3.1.1.3); acetylcholinesterase (EC 3.1.1.7); cholinesterase (EC 3.1.1.8); sterol esterase (EC 3.1.1.13); brefeldin A esterase (EC 3.1.1.-).
chr_1903	GT1	1e-41	0.955497	GT	Glycosyl Transferases	UDP-glucuronosyltransferase (EC 2.4.1.17); 2-hydroxyacylsphingosine 1-beta-galactosyltransferase (EC 2.4.1.45); N-acylsphingosine galactosyltransferase (EC 2.4.1.47); flavonol 3-O-glucosyltransferase (EC 2.4.1.91); indole-3-acetate beta-glucosyltransferase (EC 2.4.1.121); sterol glucosyltransferase (EC 2.4.1.173); ecdysteroid UDP-glucosyltransferase (EC 2.4.1.-); zeaxanthin glucosyltransferase (E…
chr_1917	GH13_11	1.9e-155	0.99711	GH	Glycoside Hydrolases
chr_1919	GH13_26	1.4e-105	0.988971	GH	Glycoside Hydrolases
chr_1924	GH13_10	9.1e-123	0.996644	GH	Glycoside Hydrolases
chr_1943	AA10	1.3e-43	0.988764	AA	Auxiliary Activities
chr_1959	GH43_20	9.1e-79	0.950943	GH	Glycoside Hydrolases
chr_1972	GT2	3e-17	0.672619	GT	Glycosyl Transferases	cellulose synthase (EC 2.4.1.12); chitin synthase (EC 2.4.1.16); dolichyl-phosphate beta-D-mannosyltransferase (EC 2.4.1.83); dolichyl-phosphate beta-glucosyltransferase (EC 2.4.1.117); N-acetylglucosaminyltransferase (EC 2.4.1.-); N-acetylgalactosaminyltransferase (EC 2.4.1.-); hyaluronan synthase (EC 2.4.1.212); chitin oligosaccharide synthase (EC 2.4.1.-); beta-1,3-glucan synthase (EC 2.4.1.34…
chr_2002	CE7	4e-19	0.84345	CE	Carbohydrate Esterases	acetyl xylan esterase (EC 3.1.1.72); cephalosporin-C deacetylase (EC 3.1.1.41).
chr_2009	GH3	5.6e-49	0.949074	GH	Glycoside Hydrolases	beta-glucosidase (EC 3.2.1.21); xylan 1,4-beta-xylosidase (EC 3.2.1.37); beta-N-acetylhexosaminidase (EC 3.2.1.52); glucan 1,3-beta-glucosidase (EC 3.2.1.58); glucan 1,4-beta-glucosidase (EC 3.2.1.74); exo-1,3-1,4-glucanase (EC 3.2.1.-); alphalpha-L-arabinofuranosidase (EC 3.2.1.55).
chr_2024	CE4	2.1e-19	0.9	CE	Carbohydrate Esterases	acetyl xylan esterase (EC 3.1.1.72); chitin deacetylase (EC 3.5.1.41); chitooligosaccharide deacetylase (EC 3.5.1.-); peptidoglycan GlcNAc deacetylase (EC 3.5.1.-); peptidoglycan N-acetylmuramic acid deacetylase (EC 3.5.1.-).
chr_2046	GH2	3.1e-105	0.632979	GH	Glycoside Hydrolases	beta-galactosidase (EC 3.2.1.23) ; beta-mannosidase (EC 3.2.1.25); beta-glucuronidase (EC 3.2.1.31); mannosylglycoprotein endo-beta-mannosidase (EC 3.2.1.152); exo-beta-glucosaminidase (EC 3.2.1.165)
chr_2053	CBM40	6.2e-09	0.486034	CBM	Carbohydrate-Binding Modules	Modules of approx. 200 residues, found at the N-terminus of GH33 sialidases. Can also be found inserted in the beta-propeller of GH33 sialidases. The sialic acid binding function has been demonstrated for the N-terminal CBM40 of Vibrio cholerae sialidase (Moustafa et al. (2004) J Biol Chem 279:40819-26) (PMID: 15226294).
chr_206	GH78	1.1e-151	0.994048	GH	Glycoside Hydrolases	alpha-L-rhamnosidase (EC 3.2.1.40)
chr_2065	GH92	1.2e-164	0.99389	GH	Glycoside Hydrolases	mannosyl-oligosaccharide alpha-1,2-mannosidase (EC 3.2.1.113); mannosyl-oligosaccharide alpha-1,3-mannosidase (EC 3.2.1.-);
chr_2066	GH92	1.2e-160	0.995927	GH	Glycoside Hydrolases	mannosyl-oligosaccharide alpha-1,2-mannosidase (EC 3.2.1.113); mannosyl-oligosaccharide alpha-1,3-mannosidase (EC 3.2.1.-);
chr_2067	AA10	8.2e-47	0.960674	AA	Auxiliary Activities
chr_207	GH92	1.7e-163	0.99389	GH	Glycoside Hydrolases	mannosyl-oligosaccharide alpha-1,2-mannosidase (EC 3.2.1.113); mannosyl-oligosaccharide alpha-1,3-mannosidase (EC 3.2.1.-);
chr_2083	CE1	6.1e-06	0.511013	CE	Carbohydrate Esterases	acetyl xylan esterase (EC 3.1.1.72); cinnamoyl esterase (EC 3.1.1.-); feruloyl esterase (EC 3.1.1.73); carboxylesterase (EC 3.1.1.1); S-formylglutathione hydrolase (EC 3.1.2.12)
chr_213	CBM13	3.8e-18	0.670213	CBM	Carbohydrate-Binding Modules	Modules of approx. 150 residues which always appear as a threefold internal repeat. The only apparent exception to this, xylanase II of Actinomadura sp. FC7 (GenBank U08894), is in fact not completely sequenced. These modules were first identified in several plant lectins such as ricin or agglutinin of Ricinus communis which bind galactose residues. The three-dimensional structure of a plant lect…
chr_2167	CBM50	8.7e-07	0.975	CBM	Carbohydrate-Binding Modules	Modules of approx. 50 residues found attached to various enzymes from families GH18, GH19, GH23, GH24, GH25 and GH73, i.e. enzymes cleaving either chitin or peptidoglycan. Binding to chitopentaose demonstrated in the case of Pteris ryukyuensis chitinase A [Ohnuma T et al. (2008) J. Biol. Chem. 283:5178-87 (PMID: 18083709)]. CBM50 modules are also found in a multitude of other enzymes targeting th…
chr_2170	GT4	7e-21	0.95625	GT	Glycosyl Transferases	sucrose synthase (EC 2.4.1.13); sucrose-phosphate synthase (EC 2.4.1.14); alpha-glucosyltransferase (EC 2.4.1.52); lipopolysaccharide N-acetylglucosaminyltransferase (EC 2.4.1.56); GDP-Man alpha-mannosyltransferase (EC 2.4.1.-); 1,2-diacylglycerol 3-glucosyltransferase (EC 2.4.1.157); diglucosyl diacylglycerol synthase (EC 2.4.1.208); digalactosyldiacylglycerol synthase (EC 2.4.1.141); trehalose …
chr_2174	GH109	6.6e-10	0.952381	GH	Glycoside Hydrolases	alpha-N-acetylgalactosaminidase (EC 3.2.1.49)
chr_2175	PL12_3	7.3e-62	0.993007	PL	Polysaccharide Lyases
chr_2176	GH120	1.2e-06	0.494505	GH	Glycoside Hydrolases	beta-xylosidase (EC 3.2.1.37)
chr_2178	GT4	6.3e-32	0.925	GT	Glycosyl Transferases	sucrose synthase (EC 2.4.1.13); sucrose-phosphate synthase (EC 2.4.1.14); alpha-glucosyltransferase (EC 2.4.1.52); lipopolysaccharide N-acetylglucosaminyltransferase (EC 2.4.1.56); GDP-Man alpha-mannosyltransferase (EC 2.4.1.-); 1,2-diacylglycerol 3-glucosyltransferase (EC 2.4.1.157); diglucosyl diacylglycerol synthase (EC 2.4.1.208); digalactosyldiacylglycerol synthase (EC 2.4.1.141); trehalose …
chr_2181	CE14	6.5e-08	0.983871	CE	Carbohydrate Esterases	N-acetyl-1-D-myo-inosityl-2-amino-2-deoxy-alpha-D-glucopyranoside deacetylase (EC 3.5.1.89); diacetylchitobiose deacetylase (EC 3.5.1.-); mycothiol S-conjugate amidase (EC 3.5.1.-)
chr_2185	GT2	4.5e-25	0.738095	GT	Glycosyl Transferases	cellulose synthase (EC 2.4.1.12); chitin synthase (EC 2.4.1.16); dolichyl-phosphate beta-D-mannosyltransferase (EC 2.4.1.83); dolichyl-phosphate beta-glucosyltransferase (EC 2.4.1.117); N-acetylglucosaminyltransferase (EC 2.4.1.-); N-acetylgalactosaminyltransferase (EC 2.4.1.-); hyaluronan synthase (EC 2.4.1.212); chitin oligosaccharide synthase (EC 2.4.1.-); beta-1,3-glucan synthase (EC 2.4.1.34…
chr_2227	AA7	4e-25	0.342795	AA	Auxiliary Activities
chr_2249	GT28	1.3e-05	0.350318	GT	Glycosyl Transferases	1,2-diacylglycerol 3-beta-galactosyltransferase (EC 2.4.1.46); 1,2-diacylglycerol 3-beta-glucosyltransferase (EC 2.4.1.157); UDP-GlcNAc: Und-PP-MurAc-pentapeptide beta-N-acetylglucosaminyltransferase (EC 2.4.1.227).
chr_226	AA3	1.1e-91	0.508091	AA	Auxiliary Activities
chr_231	CBM51	5.1e-36	0.962687	CBM	Carbohydrate-Binding Modules	Modules of approx. 150 residues found attached to various enzymes from families GH2, GH27, GH31, GH95, GH98 and GH101 . Binding to galactose and to blood group A/B-antigens demonstrated in the case of C. perfringens GH95CBM51 and GH98CBM51 respectively [Gregg KJ et al. (2008) J. Biol. Chem. 283:12604-13 PMID: 18292090].
chr_2357	CBM38	0.00011	0.527132	CBM	Carbohydrate-Binding Modules	The inulin-binding function has been demonstrated in the case of the cycloinulo-oligosaccharide fructanotransferase from Paenibacillus macerans (Bacillus macerans) by Lee et al. (2004) FEMS Microbiol Lett 234:105-10. (PMID:15109727).
chr_2429	GH31	1.8e-143	0.990632	GH	Glycoside Hydrolases	alpha-glucosidase (EC 3.2.1.20); alpha-1,3-glucosidase (EC 3.2.1.84); sucrase-isomaltase (EC 3.2.1.48) (EC 3.2.1.10); alpha-xylosidase (EC 3.2.1.-); alpha-glucan lyase (EC 4.2.2.13); isomaltosyltransferase (EC 2.4.1.-).
chr_2431	GH12	1.1e-38	0.974359	GH	Glycoside Hydrolases	endoglucanase (EC 3.2.1.4); xyloglucan hydrolase (EC 3.2.1.151); beta-1,3-1,4-glucanase (EC 3.2.1.73); xyloglucan endotransglycosylase (EC 2.4.1.207)
chr_2433	GH95	1.2e-153	0.934903	GH	Glycoside Hydrolases	alpha-1,2-L-fucosidase (EC 3.2.1.63); alpha-L-fucosidase (EC 3.2.1.51)
chr_2434	GH42	1.1e-157	0.994609	GH	Glycoside Hydrolases	beta-galactosidase (EC 3.2.1.23)
chr_2435	GH74	2.7e-17	0.437768	GH	Glycoside Hydrolases	endoglucanase (EC 3.2.1.4); oligoxyloglucan reducing end-specific cellobiohydrolase (EC 3.2.1.150); xyloglucanase (EC 3.2.1.151)
chr_2439	GH3	1.2e-55	0.972222	GH	Glycoside Hydrolases	beta-glucosidase (EC 3.2.1.21); xylan 1,4-beta-xylosidase (EC 3.2.1.37); beta-N-acetylhexosaminidase (EC 3.2.1.52); glucan 1,3-beta-glucosidase (EC 3.2.1.58); glucan 1,4-beta-glucosidase (EC 3.2.1.74); exo-1,3-1,4-glucanase (EC 3.2.1.-); alphalpha-L-arabinofuranosidase (EC 3.2.1.55).
chr_2444	CBM16	7.2e-38	0.974138	CBM	Carbohydrate-Binding Modules	Carbohydrate-binding module 16. Binding to cellulose and glucomannan demonstrated [B. Bae et al (2008) J Biol Chem. 283:12415-25 (PMID: 18025086)]
chr_2531	AA6	1.3e-43	0.984615	AA	Auxiliary Activities
chr_254	GH38	3e-59	0.925651	GH	Glycoside Hydrolases	alpha-mannosidase (EC 3.2.1.24) ; mannosyl-oligosaccharide alpha-1,3-1,6-mannosidase (EC 3.2.1.114); mannosyl-oligosaccharide alpha-1,3-mannosidase (EC 3.2.1.-)
chr_255	GH2	1.6e-197	0.93883	GH	Glycoside Hydrolases	beta-galactosidase (EC 3.2.1.23) ; beta-mannosidase (EC 3.2.1.25); beta-glucuronidase (EC 3.2.1.31); mannosylglycoprotein endo-beta-mannosidase (EC 3.2.1.152); exo-beta-glucosaminidase (EC 3.2.1.165)
chr_2577	PL8	1.4e-83	0.992278	PL	Polysaccharide Lyases	hyaluronate lyase (EC 4.2.2.1); chondroitin AC lyase (EC 4.2.2.5); xanthan lyase (EC 4.2.2.12); chondroitin ABC lyase (EC 4.2.2.20)
chr_2587	CBM11	1.3e-19	0.484663	CBM	Carbohydrate-Binding Modules	Modules of approx. 180-200 residues. The CBM11 of Clotridium thermocellum Cel26A-Cel5E has been shown to bind both beta-1,4-glucan and beta-1,3-1,4-mixed linked glucans.
chr_2588	GH30	8.4e-136	0.966427	GH	Glycoside Hydrolases	glucosylceramidase (EC 3.2.1.45); beta-1,6-glucanase (EC 3.2.1.75); beta-xylosidase (EC 3.2.1.37); beta-fucosidase (EC 3.2.1.38); beta-glucosidase (3.2.1.21); endo-beta-1,6-galactanase (EC:3.2.1.164)
chr_2664	GH25	1.1e-37	0.960452	GH	Glycoside Hydrolases	lysozyme (EC 3.2.1.17)
chr_2673	GH13_11	9.4e-151	0.99711	GH	Glycoside Hydrolases
chr_2687	GT35	5e-107	0.553412	GT	Glycosyl Transferases	glycogen or starch phosphorylase (EC 2.4.1.1).
chr_2689	GH13_3	3e-139	0.966387	GH	Glycoside Hydrolases
chr_2690	GH13_16	2.6e-202	0.99435	GH	Glycoside Hydrolases
chr_2692	GH13_9	2.5e-144	0.989691	GH	Glycoside Hydrolases
chr_2765	GH18	1.9e-71	0.972973	GH	Glycoside Hydrolases	chitinase (EC 3.2.1.14); endo-beta-N-acetylglucosaminidase (EC 3.2.1.96); xylanase inhibitor; concanavalin B; narbonin
chr_2835	GH25	7.9e-56	0.977401	GH	Glycoside Hydrolases	lysozyme (EC 3.2.1.17)
chr_2860	GT83	2.6e-21	0.651852	GT	Glycosyl Transferases	undecaprenyl phosphate-alpha-L-Ara4N: 4-amino-4-deoxy-beta-L-arabinosyltransferase (EC 2.4.2.-); dodecaprenyl phosphate-beta-galacturonic acid: lipopolysaccharide core alpha-galacturonosyl transferase (EC 2.4.1.-)
chr_2886	GH3	2.4e-62	0.949074	GH	Glycoside Hydrolases	beta-glucosidase (EC 3.2.1.21); xylan 1,4-beta-xylosidase (EC 3.2.1.37); beta-N-acetylhexosaminidase (EC 3.2.1.52); glucan 1,3-beta-glucosidase (EC 3.2.1.58); glucan 1,4-beta-glucosidase (EC 3.2.1.74); exo-1,3-1,4-glucanase (EC 3.2.1.-); alphalpha-L-arabinofuranosidase (EC 3.2.1.55).
chr_2954	GH135	3.1e-24	0.983122	GH	Glycoside Hydrolases
chr_2957	GT4	6.5e-28	0.93125	GT	Glycosyl Transferases	sucrose synthase (EC 2.4.1.13); sucrose-phosphate synthase (EC 2.4.1.14); alpha-glucosyltransferase (EC 2.4.1.52); lipopolysaccharide N-acetylglucosaminyltransferase (EC 2.4.1.56); GDP-Man alpha-mannosyltransferase (EC 2.4.1.-); 1,2-diacylglycerol 3-glucosyltransferase (EC 2.4.1.157); diglucosyl diacylglycerol synthase (EC 2.4.1.208); digalactosyldiacylglycerol synthase (EC 2.4.1.141); trehalose …
chr_2963	CE1	4.4e-06	0.506608	CE	Carbohydrate Esterases	acetyl xylan esterase (EC 3.1.1.72); cinnamoyl esterase (EC 3.1.1.-); feruloyl esterase (EC 3.1.1.73); carboxylesterase (EC 3.1.1.1); S-formylglutathione hydrolase (EC 3.1.2.12)
chr_3010	CE14	8.3e-47	0.991935	CE	Carbohydrate Esterases	N-acetyl-1-D-myo-inosityl-2-amino-2-deoxy-alpha-D-glucopyranoside deacetylase (EC 3.5.1.89); diacetylchitobiose deacetylase (EC 3.5.1.-); mycothiol S-conjugate amidase (EC 3.5.1.-)
chr_3012	CE10	5.8e-13	0.668622	CE	Carbohydrate Esterases	arylesterase (EC 3.1.1.-); carboxyl esterase (EC 3.1.1.3); acetylcholinesterase (EC 3.1.1.7); cholinesterase (EC 3.1.1.8); sterol esterase (EC 3.1.1.13); brefeldin A esterase (EC 3.1.1.-).
chr_3039	GH18	4.7e-09	0.425676	GH	Glycoside Hydrolases	chitinase (EC 3.2.1.14); endo-beta-N-acetylglucosaminidase (EC 3.2.1.96); xylanase inhibitor; concanavalin B; narbonin
chr_3075	GT51	5e-62	0.983051	GT	Glycosyl Transferases	murein polymerase (EC 2.4.1.129).
chr_3088	GH23	1e-06	0.533333	GH	Glycoside Hydrolases	lysozyme type G (EC 3.2.1.17); peptidoglycan lyase (EC 4.2.2.-) also known in the literature as peptidoglycan lytic transglycosylase
chr_310	CE1	3.8e-07	0.700441	CE	Carbohydrate Esterases	acetyl xylan esterase (EC 3.1.1.72); cinnamoyl esterase (EC 3.1.1.-); feruloyl esterase (EC 3.1.1.73); carboxylesterase (EC 3.1.1.1); S-formylglutathione hydrolase (EC 3.1.2.12)
chr_3110	CBM16	5.6e-39	0.982759	CBM	Carbohydrate-Binding Modules	Carbohydrate-binding module 16. Binding to cellulose and glucomannan demonstrated [B. Bae et al (2008) J Biol Chem. 283:12415-25 (PMID: 18025086)]
chr_3140	AA5	4.1e-164	0.542545	AA	Auxiliary Activities
chr_3141	GT2	7e-24	0.958333	GT	Glycosyl Transferases	cellulose synthase (EC 2.4.1.12); chitin synthase (EC 2.4.1.16); dolichyl-phosphate beta-D-mannosyltransferase (EC 2.4.1.83); dolichyl-phosphate beta-glucosyltransferase (EC 2.4.1.117); N-acetylglucosaminyltransferase (EC 2.4.1.-); N-acetylgalactosaminyltransferase (EC 2.4.1.-); hyaluronan synthase (EC 2.4.1.212); chitin oligosaccharide synthase (EC 2.4.1.-); beta-1,3-glucan synthase (EC 2.4.1.34…
chr_3142	GT83	2.9e-21	0.683333	GT	Glycosyl Transferases	undecaprenyl phosphate-alpha-L-Ara4N: 4-amino-4-deoxy-beta-L-arabinosyltransferase (EC 2.4.2.-); dodecaprenyl phosphate-beta-galacturonic acid: lipopolysaccharide core alpha-galacturonosyl transferase (EC 2.4.1.-)
chr_3143	GT2	1e-20	0.982143	GT	Glycosyl Transferases	cellulose synthase (EC 2.4.1.12); chitin synthase (EC 2.4.1.16); dolichyl-phosphate beta-D-mannosyltransferase (EC 2.4.1.83); dolichyl-phosphate beta-glucosyltransferase (EC 2.4.1.117); N-acetylglucosaminyltransferase (EC 2.4.1.-); N-acetylgalactosaminyltransferase (EC 2.4.1.-); hyaluronan synthase (EC 2.4.1.212); chitin oligosaccharide synthase (EC 2.4.1.-); beta-1,3-glucan synthase (EC 2.4.1.34…
chr_3147	CE14	1.2e-44	0.991935	CE	Carbohydrate Esterases	N-acetyl-1-D-myo-inosityl-2-amino-2-deoxy-alpha-D-glucopyranoside deacetylase (EC 3.5.1.89); diacetylchitobiose deacetylase (EC 3.5.1.-); mycothiol S-conjugate amidase (EC 3.5.1.-)
chr_318	GH87	1.3e-222	0.9933	GH	Glycoside Hydrolases	mycodextranase (EC 3.2.1.61); alpha-1,3-glucanase (EC 3.2.1.59)
chr_3250	GT2	7.8e-29	0.732143	GT	Glycosyl Transferases	cellulose synthase (EC 2.4.1.12); chitin synthase (EC 2.4.1.16); dolichyl-phosphate beta-D-mannosyltransferase (EC 2.4.1.83); dolichyl-phosphate beta-glucosyltransferase (EC 2.4.1.117); N-acetylglucosaminyltransferase (EC 2.4.1.-); N-acetylgalactosaminyltransferase (EC 2.4.1.-); hyaluronan synthase (EC 2.4.1.212); chitin oligosaccharide synthase (EC 2.4.1.-); beta-1,3-glucan synthase (EC 2.4.1.34…
chr_3254	GT2	1.3e-26	0.714286	GT	Glycosyl Transferases	cellulose synthase (EC 2.4.1.12); chitin synthase (EC 2.4.1.16); dolichyl-phosphate beta-D-mannosyltransferase (EC 2.4.1.83); dolichyl-phosphate beta-glucosyltransferase (EC 2.4.1.117); N-acetylglucosaminyltransferase (EC 2.4.1.-); N-acetylgalactosaminyltransferase (EC 2.4.1.-); hyaluronan synthase (EC 2.4.1.212); chitin oligosaccharide synthase (EC 2.4.1.-); beta-1,3-glucan synthase (EC 2.4.1.34…
chr_3257	CBM13	3.8e-10	0.468085	CBM	Carbohydrate-Binding Modules	Modules of approx. 150 residues which always appear as a threefold internal repeat. The only apparent exception to this, xylanase II of Actinomadura sp. FC7 (GenBank U08894), is in fact not completely sequenced. These modules were first identified in several plant lectins such as ricin or agglutinin of Ricinus communis which bind galactose residues. The three-dimensional structure of a plant lect…
chr_3273	GH20	6.8e-70	0.952522	GH	Glycoside Hydrolases	beta-hexosaminidase (EC 3.2.1.52); lacto-N-biosidase (EC 3.2.1.140); beta-1,6-N-acetylglucosaminidase) (EC 3.2.1.-); beta-6-SO3-N-acetylglucosaminidase (EC 3.2.1.-)
chr_329	CE10	2.5e-33	0.343109	CE	Carbohydrate Esterases	arylesterase (EC 3.1.1.-); carboxyl esterase (EC 3.1.1.3); acetylcholinesterase (EC 3.1.1.7); cholinesterase (EC 3.1.1.8); sterol esterase (EC 3.1.1.13); brefeldin A esterase (EC 3.1.1.-).
chr_3298	AA7	2.1e-08	0.342795	AA	Auxiliary Activities
chr_3319	AA3	1.8e-89	0.504854	AA	Auxiliary Activities
chr_3340	GH23	1e-09	0.82963	GH	Glycoside Hydrolases	lysozyme type G (EC 3.2.1.17); peptidoglycan lyase (EC 4.2.2.-) also known in the literature as peptidoglycan lytic transglycosylase
chr_3379	AA3	7.2e-51	0.516181	AA	Auxiliary Activities
chr_3401	CE4	2.5e-19	0.930769	CE	Carbohydrate Esterases	acetyl xylan esterase (EC 3.1.1.72); chitin deacetylase (EC 3.5.1.41); chitooligosaccharide deacetylase (EC 3.5.1.-); peptidoglycan GlcNAc deacetylase (EC 3.5.1.-); peptidoglycan N-acetylmuramic acid deacetylase (EC 3.5.1.-).
chr_3402	CE4	4.1e-23	0.923077	CE	Carbohydrate Esterases	acetyl xylan esterase (EC 3.1.1.72); chitin deacetylase (EC 3.5.1.41); chitooligosaccharide deacetylase (EC 3.5.1.-); peptidoglycan GlcNAc deacetylase (EC 3.5.1.-); peptidoglycan N-acetylmuramic acid deacetylase (EC 3.5.1.-).
chr_3408	GH3	3e-65	0.986111	GH	Glycoside Hydrolases	beta-glucosidase (EC 3.2.1.21); xylan 1,4-beta-xylosidase (EC 3.2.1.37); beta-N-acetylhexosaminidase (EC 3.2.1.52); glucan 1,3-beta-glucosidase (EC 3.2.1.58); glucan 1,4-beta-glucosidase (EC 3.2.1.74); exo-1,3-1,4-glucanase (EC 3.2.1.-); alphalpha-L-arabinofuranosidase (EC 3.2.1.55).
chr_3416	CE1	6.3e-06	0.453744	CE	Carbohydrate Esterases	acetyl xylan esterase (EC 3.1.1.72); cinnamoyl esterase (EC 3.1.1.-); feruloyl esterase (EC 3.1.1.73); carboxylesterase (EC 3.1.1.1); S-formylglutathione hydrolase (EC 3.1.2.12)
chr_3431	GT87	2.4e-08	0.926407	GT	Glycosyl Transferases	polyprenol-P-Man: alpha-1,2-mannosyltransferase (EC 2.4.1.-)
chr_3474	GT4	6.4e-26	0.88125	GT	Glycosyl Transferases	sucrose synthase (EC 2.4.1.13); sucrose-phosphate synthase (EC 2.4.1.14); alpha-glucosyltransferase (EC 2.4.1.52); lipopolysaccharide N-acetylglucosaminyltransferase (EC 2.4.1.56); GDP-Man alpha-mannosyltransferase (EC 2.4.1.-); 1,2-diacylglycerol 3-glucosyltransferase (EC 2.4.1.157); diglucosyl diacylglycerol synthase (EC 2.4.1.208); digalactosyldiacylglycerol synthase (EC 2.4.1.141); trehalose …
chr_3475	GT2	1.3e-30	0.970238	GT	Glycosyl Transferases	cellulose synthase (EC 2.4.1.12); chitin synthase (EC 2.4.1.16); dolichyl-phosphate beta-D-mannosyltransferase (EC 2.4.1.83); dolichyl-phosphate beta-glucosyltransferase (EC 2.4.1.117); N-acetylglucosaminyltransferase (EC 2.4.1.-); N-acetylgalactosaminyltransferase (EC 2.4.1.-); hyaluronan synthase (EC 2.4.1.212); chitin oligosaccharide synthase (EC 2.4.1.-); beta-1,3-glucan synthase (EC 2.4.1.34…
chr_3481	GT4	1.8e-17	0.775	GT	Glycosyl Transferases	sucrose synthase (EC 2.4.1.13); sucrose-phosphate synthase (EC 2.4.1.14); alpha-glucosyltransferase (EC 2.4.1.52); lipopolysaccharide N-acetylglucosaminyltransferase (EC 2.4.1.56); GDP-Man alpha-mannosyltransferase (EC 2.4.1.-); 1,2-diacylglycerol 3-glucosyltransferase (EC 2.4.1.157); diglucosyl diacylglycerol synthase (EC 2.4.1.208); digalactosyldiacylglycerol synthase (EC 2.4.1.141); trehalose …
chr_3484	GT26	1.9e-55	0.988304	GT	Glycosyl Transferases	UDP-ManNAcA: beta-N-acetyl mannosaminuronyltransferase (EC 2.4.1.-); UDP-ManNAc: beta-N-acetyl-mannosaminyltransferase (EC 2.4.1.-); UDP-Glc: beta-1,4-glucosyltransferase (EC 2.4.1.-).
chr_3560	CBM50	9.4e-11	0.95	CBM	Carbohydrate-Binding Modules	Modules of approx. 50 residues found attached to various enzymes from families GH18, GH19, GH23, GH24, GH25 and GH73, i.e. enzymes cleaving either chitin or peptidoglycan. Binding to chitopentaose demonstrated in the case of Pteris ryukyuensis chitinase A [Ohnuma T et al. (2008) J. Biol. Chem. 283:5178-87 (PMID: 18083709)]. CBM50 modules are also found in a multitude of other enzymes targeting th…
chr_3587	GT2	6.7e-36	0.97619	GT	Glycosyl Transferases	cellulose synthase (EC 2.4.1.12); chitin synthase (EC 2.4.1.16); dolichyl-phosphate beta-D-mannosyltransferase (EC 2.4.1.83); dolichyl-phosphate beta-glucosyltransferase (EC 2.4.1.117); N-acetylglucosaminyltransferase (EC 2.4.1.-); N-acetylgalactosaminyltransferase (EC 2.4.1.-); hyaluronan synthase (EC 2.4.1.212); chitin oligosaccharide synthase (EC 2.4.1.-); beta-1,3-glucan synthase (EC 2.4.1.34…
chr_3589	GH18	9.1e-09	0.513514	GH	Glycoside Hydrolases	chitinase (EC 3.2.1.14); endo-beta-N-acetylglucosaminidase (EC 3.2.1.96); xylanase inhibitor; concanavalin B; narbonin
chr_3630	CE4	1.2e-08	0.923077	CE	Carbohydrate Esterases	acetyl xylan esterase (EC 3.1.1.72); chitin deacetylase (EC 3.5.1.41); chitooligosaccharide deacetylase (EC 3.5.1.-); peptidoglycan GlcNAc deacetylase (EC 3.5.1.-); peptidoglycan N-acetylmuramic acid deacetylase (EC 3.5.1.-).
chr_3687	AA7	1.5e-70	0.980349	AA	Auxiliary Activities
chr_3759	CE1	1.4e-30	0.951542	CE	Carbohydrate Esterases	acetyl xylan esterase (EC 3.1.1.72); cinnamoyl esterase (EC 3.1.1.-); feruloyl esterase (EC 3.1.1.73); carboxylesterase (EC 3.1.1.1); S-formylglutathione hydrolase (EC 3.1.2.12)
chr_3800	GT2	2.5e-07	0.732143	GT	Glycosyl Transferases	cellulose synthase (EC 2.4.1.12); chitin synthase (EC 2.4.1.16); dolichyl-phosphate beta-D-mannosyltransferase (EC 2.4.1.83); dolichyl-phosphate beta-glucosyltransferase (EC 2.4.1.117); N-acetylglucosaminyltransferase (EC 2.4.1.-); N-acetylgalactosaminyltransferase (EC 2.4.1.-); hyaluronan synthase (EC 2.4.1.212); chitin oligosaccharide synthase (EC 2.4.1.-); beta-1,3-glucan synthase (EC 2.4.1.34…
chr_3845	GT51	1.2e-68	0.983051	GT	Glycosyl Transferases	murein polymerase (EC 2.4.1.129).
chr_3852	PL22	0.00016	0.339623	PL	Polysaccharide Lyases	oligogalacturonate lyase / oligogalacturonide lyase (EC 4.2.2.6)
chr_3864	GH15	1.4e-75	0.99169	GH	Glycoside Hydrolases	glucoamylase (EC 3.2.1.3); glucodextranase (EC 3.2.1.70); alpha,alpha-trehalase (EC 3.2.1.28)
chr_3875	GT2	1.2e-10	0.607143	GT	Glycosyl Transferases	cellulose synthase (EC 2.4.1.12); chitin synthase (EC 2.4.1.16); dolichyl-phosphate beta-D-mannosyltransferase (EC 2.4.1.83); dolichyl-phosphate beta-glucosyltransferase (EC 2.4.1.117); N-acetylglucosaminyltransferase (EC 2.4.1.-); N-acetylgalactosaminyltransferase (EC 2.4.1.-); hyaluronan synthase (EC 2.4.1.212); chitin oligosaccharide synthase (EC 2.4.1.-); beta-1,3-glucan synthase (EC 2.4.1.34…
chr_3880	CE10	2.5e-29	0.794721	CE	Carbohydrate Esterases	arylesterase (EC 3.1.1.-); carboxyl esterase (EC 3.1.1.3); acetylcholinesterase (EC 3.1.1.7); cholinesterase (EC 3.1.1.8); sterol esterase (EC 3.1.1.13); brefeldin A esterase (EC 3.1.1.-).
chr_3905	GT2	2.5e-24	0.684524	GT	Glycosyl Transferases	cellulose synthase (EC 2.4.1.12); chitin synthase (EC 2.4.1.16); dolichyl-phosphate beta-D-mannosyltransferase (EC 2.4.1.83); dolichyl-phosphate beta-glucosyltransferase (EC 2.4.1.117); N-acetylglucosaminyltransferase (EC 2.4.1.-); N-acetylgalactosaminyltransferase (EC 2.4.1.-); hyaluronan synthase (EC 2.4.1.212); chitin oligosaccharide synthase (EC 2.4.1.-); beta-1,3-glucan synthase (EC 2.4.1.34…
chr_3933	CE10	3.6e-26	0.765396	CE	Carbohydrate Esterases	arylesterase (EC 3.1.1.-); carboxyl esterase (EC 3.1.1.3); acetylcholinesterase (EC 3.1.1.7); cholinesterase (EC 3.1.1.8); sterol esterase (EC 3.1.1.13); brefeldin A esterase (EC 3.1.1.-).
chr_4038	CE4	7.6e-28	0.923077	CE	Carbohydrate Esterases	acetyl xylan esterase (EC 3.1.1.72); chitin deacetylase (EC 3.5.1.41); chitooligosaccharide deacetylase (EC 3.5.1.-); peptidoglycan GlcNAc deacetylase (EC 3.5.1.-); peptidoglycan N-acetylmuramic acid deacetylase (EC 3.5.1.-).
chr_4077	GT51	2.1e-60	0.937853	GT	Glycosyl Transferases	murein polymerase (EC 2.4.1.129).
chr_4107	CBM63	2.5e-26	0.884615	CBM	Carbohydrate-Binding Modules
chr_4130	GH13_30	3.9e-164	0.99729	GH	Glycoside Hydrolases
chr_4195	GT2	0.00098	0.357143	GT	Glycosyl Transferases	cellulose synthase (EC 2.4.1.12); chitin synthase (EC 2.4.1.16); dolichyl-phosphate beta-D-mannosyltransferase (EC 2.4.1.83); dolichyl-phosphate beta-glucosyltransferase (EC 2.4.1.117); N-acetylglucosaminyltransferase (EC 2.4.1.-); N-acetylgalactosaminyltransferase (EC 2.4.1.-); hyaluronan synthase (EC 2.4.1.212); chitin oligosaccharide synthase (EC 2.4.1.-); beta-1,3-glucan synthase (EC 2.4.1.34…
chr_4258	CBM32	0.0002	0.395161	CBM	Carbohydrate-Binding Modules	Binding to galactose and lactose has been demonstrated for the module of Micromonospora viridifaciens sialidase (PMID: 16239725). Binding to polygalacturonic acid has been shown for a Yersinia member (PMID: 17292916). Binding to LacNAc (beta-D-galactosyl-1,4-beta-D-N-acetylglucosamine) has been shown for an N-acetylglucosaminidase from Clostridium perfingens (PMID: 16990278).
chr_4266	GT51	9.1e-63	0.988701	GT	Glycosyl Transferases	murein polymerase (EC 2.4.1.129).
chr_4366	GT2	9.3e-15	0.982143	GT	Glycosyl Transferases	cellulose synthase (EC 2.4.1.12); chitin synthase (EC 2.4.1.16); dolichyl-phosphate beta-D-mannosyltransferase (EC 2.4.1.83); dolichyl-phosphate beta-glucosyltransferase (EC 2.4.1.117); N-acetylglucosaminyltransferase (EC 2.4.1.-); N-acetylgalactosaminyltransferase (EC 2.4.1.-); hyaluronan synthase (EC 2.4.1.212); chitin oligosaccharide synthase (EC 2.4.1.-); beta-1,3-glucan synthase (EC 2.4.1.34…
chr_4367	GT83	1.1e-34	0.77963	GT	Glycosyl Transferases	undecaprenyl phosphate-alpha-L-Ara4N: 4-amino-4-deoxy-beta-L-arabinosyltransferase (EC 2.4.2.-); dodecaprenyl phosphate-beta-galacturonic acid: lipopolysaccharide core alpha-galacturonosyl transferase (EC 2.4.1.-)
chr_4401	GH36	3.3e-61	0.392442	GH	Glycoside Hydrolases	alpha-galactosidase (EC 3.2.1.22); alpha-N-acetylgalactosaminidase (EC 3.2.1.49); stachyose synthase (EC 2.4.1.67); raffinose synthase (EC 2.4.1.82)
chr_4402	GH42	1.5e-165	0.994609	GH	Glycoside Hydrolases	beta-galactosidase (EC 3.2.1.23)
chr_444	GH15	9.8e-77	0.980609	GH	Glycoside Hydrolases	glucoamylase (EC 3.2.1.3); glucodextranase (EC 3.2.1.70); alpha,alpha-trehalase (EC 3.2.1.28)
chr_4458	CBM51	6.3e-31	0.80597	CBM	Carbohydrate-Binding Modules	Modules of approx. 150 residues found attached to various enzymes from families GH2, GH27, GH31, GH95, GH98 and GH101 . Binding to galactose and to blood group A/B-antigens demonstrated in the case of C. perfringens GH95CBM51 and GH98CBM51 respectively [Gregg KJ et al. (2008) J. Biol. Chem. 283:12604-13 PMID: 18292090].
chr_4472	CE10	1.1e-72	0.797654	CE	Carbohydrate Esterases	arylesterase (EC 3.1.1.-); carboxyl esterase (EC 3.1.1.3); acetylcholinesterase (EC 3.1.1.7); cholinesterase (EC 3.1.1.8); sterol esterase (EC 3.1.1.13); brefeldin A esterase (EC 3.1.1.-).
chr_4476	CE14	2.1e-26	0.991935	CE	Carbohydrate Esterases	N-acetyl-1-D-myo-inosityl-2-amino-2-deoxy-alpha-D-glucopyranoside deacetylase (EC 3.5.1.89); diacetylchitobiose deacetylase (EC 3.5.1.-); mycothiol S-conjugate amidase (EC 3.5.1.-)
chr_4482	GH23	2.1e-27	0.777778	GH	Glycoside Hydrolases	lysozyme type G (EC 3.2.1.17); peptidoglycan lyase (EC 4.2.2.-) also known in the literature as peptidoglycan lytic transglycosylase
chr_4484	AA7	2.5e-123	0.9869	AA	Auxiliary Activities
chr_4507	CE8	2.4e-84	0.979167	CE	Carbohydrate Esterases	pectin methylesterase (EC 3.1.1.11).
chr_4559	GT4	2.9e-33	0.91875	GT	Glycosyl Transferases	sucrose synthase (EC 2.4.1.13); sucrose-phosphate synthase (EC 2.4.1.14); alpha-glucosyltransferase (EC 2.4.1.52); lipopolysaccharide N-acetylglucosaminyltransferase (EC 2.4.1.56); GDP-Man alpha-mannosyltransferase (EC 2.4.1.-); 1,2-diacylglycerol 3-glucosyltransferase (EC 2.4.1.157); diglucosyl diacylglycerol synthase (EC 2.4.1.208); digalactosyldiacylglycerol synthase (EC 2.4.1.141); trehalose …
chr_4637	CBM35	9.1e-18	0.943089	CBM	Carbohydrate-Binding Modules	Modules of approx. 130 residues. A module that is conserved in three Cellvibrio xylan-degrading enzymes binds to xylan and the interaction is calcium dependent, while a module from a Cellvibrio mannanase binds to decorated soluble mannans and mannooligosaccharides. A module in a
chr_4640	CE9	1.7e-130	0.991957	CE	Carbohydrate Esterases	N-acetylglucosamine 6-phosphate deacetylase (EC 3.5.1.25); N-acetylgalactosamine-6-phosphate deacetylase (EC 3.5.1.80).
chr_4646	GT20	5.6e-134	0.966316	GT	Glycosyl Transferases	alpha,alpha-trehalose-phosphate synthase [UDP-forming] (EC 2.4.1.15)
chr_4647	GT81	6.1e-111	0.993174	GT	Glycosyl Transferases	NDP-Glc: glucosyl-3-phosphoglycerate synthase (EC 2.4.1.-); NDP-Man: mannosyl-3-phosphoglycerate synthase (EC 2.4.1.-);
chr_4702	CE3	3.3e-37	0.989691	CE	Carbohydrate Esterases	acetyl xylan esterase (EC 3.1.1.72).
chr_4708	GH5_1	9.6e-91	0.992248	GH	Glycoside Hydrolases
chr_4732	CE1	1.6e-06	0.45815	CE	Carbohydrate Esterases	acetyl xylan esterase (EC 3.1.1.72); cinnamoyl esterase (EC 3.1.1.-); feruloyl esterase (EC 3.1.1.73); carboxylesterase (EC 3.1.1.1); S-formylglutathione hydrolase (EC 3.1.2.12)
chr_482	AA3	1.4e-49	0.506472	AA	Auxiliary Activities
chr_487	GH64	4.1e-133	0.991826	GH	Glycoside Hydrolases	beta-1,3-glucanase (EC 3.2.1.39).
chr_4879	CE1	4.5e-07	0.53304	CE	Carbohydrate Esterases	acetyl xylan esterase (EC 3.1.1.72); cinnamoyl esterase (EC 3.1.1.-); feruloyl esterase (EC 3.1.1.73); carboxylesterase (EC 3.1.1.1); S-formylglutathione hydrolase (EC 3.1.2.12)
chr_4960	CE1	1e-07	0.528634	CE	Carbohydrate Esterases	acetyl xylan esterase (EC 3.1.1.72); cinnamoyl esterase (EC 3.1.1.-); feruloyl esterase (EC 3.1.1.73); carboxylesterase (EC 3.1.1.1); S-formylglutathione hydrolase (EC 3.1.2.12)
chr_4983	GT39	6.9e-81	0.986547	GT	Glycosyl Transferases	Dol-P-Man: protein alpha-mannosyltransferase (EC 2.4.1.109)
chr_5023	GH5_19	1e-07	0.895307	GH	Glycoside Hydrolases
chr_5046	CBM50	2.4e-10	0.975	CBM	Carbohydrate-Binding Modules	Modules of approx. 50 residues found attached to various enzymes from families GH18, GH19, GH23, GH24, GH25 and GH73, i.e. enzymes cleaving either chitin or peptidoglycan. Binding to chitopentaose demonstrated in the case of Pteris ryukyuensis chitinase A [Ohnuma T et al. (2008) J. Biol. Chem. 283:5178-87 (PMID: 18083709)]. CBM50 modules are also found in a multitude of other enzymes targeting th…
chr_5047	CBM50	5.5e-13	0.9	CBM	Carbohydrate-Binding Modules	Modules of approx. 50 residues found attached to various enzymes from families GH18, GH19, GH23, GH24, GH25 and GH73, i.e. enzymes cleaving either chitin or peptidoglycan. Binding to chitopentaose demonstrated in the case of Pteris ryukyuensis chitinase A [Ohnuma T et al. (2008) J. Biol. Chem. 283:5178-87 (PMID: 18083709)]. CBM50 modules are also found in a multitude of other enzymes targeting th…
chr_5063	CE3	1.1e-08	0.685567	CE	Carbohydrate Esterases	acetyl xylan esterase (EC 3.1.1.72).
chr_5112	GT2	2.2e-16	0.988095	GT	Glycosyl Transferases	cellulose synthase (EC 2.4.1.12); chitin synthase (EC 2.4.1.16); dolichyl-phosphate beta-D-mannosyltransferase (EC 2.4.1.83); dolichyl-phosphate beta-glucosyltransferase (EC 2.4.1.117); N-acetylglucosaminyltransferase (EC 2.4.1.-); N-acetylgalactosaminyltransferase (EC 2.4.1.-); hyaluronan synthase (EC 2.4.1.212); chitin oligosaccharide synthase (EC 2.4.1.-); beta-1,3-glucan synthase (EC 2.4.1.34…
chr_5166	GT2	1.8e-16	0.654762	GT	Glycosyl Transferases	cellulose synthase (EC 2.4.1.12); chitin synthase (EC 2.4.1.16); dolichyl-phosphate beta-D-mannosyltransferase (EC 2.4.1.83); dolichyl-phosphate beta-glucosyltransferase (EC 2.4.1.117); N-acetylglucosaminyltransferase (EC 2.4.1.-); N-acetylgalactosaminyltransferase (EC 2.4.1.-); hyaluronan synthase (EC 2.4.1.212); chitin oligosaccharide synthase (EC 2.4.1.-); beta-1,3-glucan synthase (EC 2.4.1.34…
chr_5170	GT2	7.9e-29	0.64881	GT	Glycosyl Transferases	cellulose synthase (EC 2.4.1.12); chitin synthase (EC 2.4.1.16); dolichyl-phosphate beta-D-mannosyltransferase (EC 2.4.1.83); dolichyl-phosphate beta-glucosyltransferase (EC 2.4.1.117); N-acetylglucosaminyltransferase (EC 2.4.1.-); N-acetylgalactosaminyltransferase (EC 2.4.1.-); hyaluronan synthase (EC 2.4.1.212); chitin oligosaccharide synthase (EC 2.4.1.-); beta-1,3-glucan synthase (EC 2.4.1.34…
chr_5171	GT2	6e-16	0.684524	GT	Glycosyl Transferases	cellulose synthase (EC 2.4.1.12); chitin synthase (EC 2.4.1.16); dolichyl-phosphate beta-D-mannosyltransferase (EC 2.4.1.83); dolichyl-phosphate beta-glucosyltransferase (EC 2.4.1.117); N-acetylglucosaminyltransferase (EC 2.4.1.-); N-acetylgalactosaminyltransferase (EC 2.4.1.-); hyaluronan synthase (EC 2.4.1.212); chitin oligosaccharide synthase (EC 2.4.1.-); beta-1,3-glucan synthase (EC 2.4.1.34…
chr_5172	GT2	4.9e-28	0.619048	GT	Glycosyl Transferases	cellulose synthase (EC 2.4.1.12); chitin synthase (EC 2.4.1.16); dolichyl-phosphate beta-D-mannosyltransferase (EC 2.4.1.83); dolichyl-phosphate beta-glucosyltransferase (EC 2.4.1.117); N-acetylglucosaminyltransferase (EC 2.4.1.-); N-acetylgalactosaminyltransferase (EC 2.4.1.-); hyaluronan synthase (EC 2.4.1.212); chitin oligosaccharide synthase (EC 2.4.1.-); beta-1,3-glucan synthase (EC 2.4.1.34…
chr_5189	CE1	3.1e-23	0.643172	CE	Carbohydrate Esterases	acetyl xylan esterase (EC 3.1.1.72); cinnamoyl esterase (EC 3.1.1.-); feruloyl esterase (EC 3.1.1.73); carboxylesterase (EC 3.1.1.1); S-formylglutathione hydrolase (EC 3.1.2.12)
chr_5196	CE4	7.1e-32	0.892308	CE	Carbohydrate Esterases	acetyl xylan esterase (EC 3.1.1.72); chitin deacetylase (EC 3.5.1.41); chitooligosaccharide deacetylase (EC 3.5.1.-); peptidoglycan GlcNAc deacetylase (EC 3.5.1.-); peptidoglycan N-acetylmuramic acid deacetylase (EC 3.5.1.-).
chr_5216	GH20	1.2e-127	0.970326	GH	Glycoside Hydrolases	beta-hexosaminidase (EC 3.2.1.52); lacto-N-biosidase (EC 3.2.1.140); beta-1,6-N-acetylglucosaminidase) (EC 3.2.1.-); beta-6-SO3-N-acetylglucosaminidase (EC 3.2.1.-)
chr_5240	AA4	2.2e-25	0.363985	AA	Auxiliary Activities
chr_5268	GT51	1.3e-61	0.988701	GT	Glycosyl Transferases	murein polymerase (EC 2.4.1.129).
chr_5273	CE3	1.2e-13	0.963918	CE	Carbohydrate Esterases	acetyl xylan esterase (EC 3.1.1.72).
chr_5286	CE5	1.1e-15	0.751323	CE	Carbohydrate Esterases	acetyl xylan esterase (EC 3.1.1.72); cutinase (EC 3.1.1.74)
chr_5312	GH30_5	4.7e-153	0.995283	GH	Glycoside Hydrolases
chr_5320	GH109	3.3e-08	0.452381	GH	Glycoside Hydrolases	alpha-N-acetylgalactosaminidase (EC 3.2.1.49)
chr_5335	GH6	1.2e-84	0.959184	GH	Glycoside Hydrolases	endoglucanase (EC 3.2.1.4); cellobiohydrolase (EC 3.2.1.91)
chr_5336	AA5	1.1e-157	0.411397	AA	Auxiliary Activities
chr_5337	GT2	1.4e-13	0.97619	GT	Glycosyl Transferases	cellulose synthase (EC 2.4.1.12); chitin synthase (EC 2.4.1.16); dolichyl-phosphate beta-D-mannosyltransferase (EC 2.4.1.83); dolichyl-phosphate beta-glucosyltransferase (EC 2.4.1.117); N-acetylglucosaminyltransferase (EC 2.4.1.-); N-acetylgalactosaminyltransferase (EC 2.4.1.-); hyaluronan synthase (EC 2.4.1.212); chitin oligosaccharide synthase (EC 2.4.1.-); beta-1,3-glucan synthase (EC 2.4.1.34…
chr_5343	AA10	2.3e-53	0.988764	AA	Auxiliary Activities
chr_5371	CBM2	5.5e-28	0.970297	CBM	Carbohydrate-Binding Modules	Modules of approx. 100 residues and which are found in a large number of bacterial enzymes. The cellulose-binding function has been demonstrated in many cases. Several of these modules have been shown to also bind chitin or xylan.
chr_5372	GH1	1.2e-163	0.981352	GH	Glycoside Hydrolases	beta-glucosidase (EC 3.2.1.21); beta-galactosidase (EC 3.2.1.23); beta-mannosidase (EC 3.2.1.25); beta-glucuronidase (EC 3.2.1.31); beta-D-fucosidase (EC 3.2.1.38); phlorizin hydrolase (EC 3.2.1.62); exo-beta-1,4-glucanase (EC 3.2.1.74); 6-phospho-beta-galactosidase (EC 3.2.1.85); 6-phospho-beta-glucosidase (EC 3.2.1.86); strictosidine beta-glucosidase (EC 3.2.1.105); lactase (EC 3.2.1.108); amyg…
chr_5387	GH20	1.2e-105	0.973294	GH	Glycoside Hydrolases	beta-hexosaminidase (EC 3.2.1.52); lacto-N-biosidase (EC 3.2.1.140); beta-1,6-N-acetylglucosaminidase) (EC 3.2.1.-); beta-6-SO3-N-acetylglucosaminidase (EC 3.2.1.-)
chr_5411	GT83	1.1e-24	0.768519	GT	Glycosyl Transferases	undecaprenyl phosphate-alpha-L-Ara4N: 4-amino-4-deoxy-beta-L-arabinosyltransferase (EC 2.4.2.-); dodecaprenyl phosphate-beta-galacturonic acid: lipopolysaccharide core alpha-galacturonosyl transferase (EC 2.4.1.-)
chr_5418	GH3	2e-63	0.967593	GH	Glycoside Hydrolases	beta-glucosidase (EC 3.2.1.21); xylan 1,4-beta-xylosidase (EC 3.2.1.37); beta-N-acetylhexosaminidase (EC 3.2.1.52); glucan 1,3-beta-glucosidase (EC 3.2.1.58); glucan 1,4-beta-glucosidase (EC 3.2.1.74); exo-1,3-1,4-glucanase (EC 3.2.1.-); alphalpha-L-arabinofuranosidase (EC 3.2.1.55).
chr_5458	CE7	6.7e-10	0.492013	CE	Carbohydrate Esterases	acetyl xylan esterase (EC 3.1.1.72); cephalosporin-C deacetylase (EC 3.1.1.41).
chr_5467	GT4	6.1e-22	0.7125	GT	Glycosyl Transferases	sucrose synthase (EC 2.4.1.13); sucrose-phosphate synthase (EC 2.4.1.14); alpha-glucosyltransferase (EC 2.4.1.52); lipopolysaccharide N-acetylglucosaminyltransferase (EC 2.4.1.56); GDP-Man alpha-mannosyltransferase (EC 2.4.1.-); 1,2-diacylglycerol 3-glucosyltransferase (EC 2.4.1.157); diglucosyl diacylglycerol synthase (EC 2.4.1.208); digalactosyldiacylglycerol synthase (EC 2.4.1.141); trehalose …
chr_5468	CE4	2.1e-33	0.923077	CE	Carbohydrate Esterases	acetyl xylan esterase (EC 3.1.1.72); chitin deacetylase (EC 3.5.1.41); chitooligosaccharide deacetylase (EC 3.5.1.-); peptidoglycan GlcNAc deacetylase (EC 3.5.1.-); peptidoglycan N-acetylmuramic acid deacetylase (EC 3.5.1.-).
chr_5472	GT4	9.1e-35	0.93125	GT	Glycosyl Transferases	sucrose synthase (EC 2.4.1.13); sucrose-phosphate synthase (EC 2.4.1.14); alpha-glucosyltransferase (EC 2.4.1.52); lipopolysaccharide N-acetylglucosaminyltransferase (EC 2.4.1.56); GDP-Man alpha-mannosyltransferase (EC 2.4.1.-); 1,2-diacylglycerol 3-glucosyltransferase (EC 2.4.1.157); diglucosyl diacylglycerol synthase (EC 2.4.1.208); digalactosyldiacylglycerol synthase (EC 2.4.1.141); trehalose …
chr_5479	GH16	1.6e-19	0.978836	GH	Glycoside Hydrolases	xyloglucan:xyloglucosyltransferase (EC 2.4.1.207); keratan-sulfate endo-1,4-beta-galactosidase (EC 3.2.1.103); endo-1,3-beta-glucanase (EC 3.2.1.39); endo-1,3(4)-beta-glucanase (EC 3.2.1.6); licheninase (EC 3.2.1.73); beta-agarase (EC 3.2.1.81); kappa;-carrageenase (EC 3.2.1.83); xyloglucanase (EC 3.2.1.151)
chr_552	GH36	8.7e-174	0.992733	GH	Glycoside Hydrolases	alpha-galactosidase (EC 3.2.1.22); alpha-N-acetylgalactosaminidase (EC 3.2.1.49); stachyose synthase (EC 2.4.1.67); raffinose synthase (EC 2.4.1.82)
chr_556	GH2	1.4e-39	0.347074	GH	Glycoside Hydrolases	beta-galactosidase (EC 3.2.1.23) ; beta-mannosidase (EC 3.2.1.25); beta-glucuronidase (EC 3.2.1.31); mannosylglycoprotein endo-beta-mannosidase (EC 3.2.1.152); exo-beta-glucosaminidase (EC 3.2.1.165)
chr_5565	GH4	3.7e-62	0.994413	GH	Glycoside Hydrolases	maltose-6-phosphate glucosidase (EC 3.2.1.122); alpha-glucosidase (EC 3.2.1.20); alpha-galactosidase (EC 3.2.1.22); 6-phospho-beta-glucosidase (EC 3.2.1.86); alpha-glucuronidase (EC 3.2.1.139).
chr_5580	GH77	3.2e-146	0.955466	GH	Glycoside Hydrolases	amylomaltase or 4-alpha-glucanotransferase (EC 2.4.1.25)
chr_572	AA7	7.5e-36	0.417031	AA	Auxiliary Activities
chr_5746	GH1	7.1e-146	0.983683	GH	Glycoside Hydrolases	beta-glucosidase (EC 3.2.1.21); beta-galactosidase (EC 3.2.1.23); beta-mannosidase (EC 3.2.1.25); beta-glucuronidase (EC 3.2.1.31); beta-D-fucosidase (EC 3.2.1.38); phlorizin hydrolase (EC 3.2.1.62); exo-beta-1,4-glucanase (EC 3.2.1.74); 6-phospho-beta-galactosidase (EC 3.2.1.85); 6-phospho-beta-glucosidase (EC 3.2.1.86); strictosidine beta-glucosidase (EC 3.2.1.105); lactase (EC 3.2.1.108); amyg…
chr_5754	GH33	3.7e-85	0.964912	GH	Glycoside Hydrolases	sialidase or neuraminidase (EC 3.2.1.18); trans-sialidase (EC 2.4.1.-); 2-keto-3-deoxynononic acid sialidase (EC 3.2.1.-)
chr_5768	GH113	9.5e-09	0.428105	GH	Glycoside Hydrolases	beta-mannanase (EC 3.2.1.78)
chr_5792	GH18	5.9e-22	0.665541	GH	Glycoside Hydrolases	chitinase (EC 3.2.1.14); endo-beta-N-acetylglucosaminidase (EC 3.2.1.96); xylanase inhibitor; concanavalin B; narbonin
chr_5803	GH63	1.3e-45	0.363158	GH	Glycoside Hydrolases	processing alpha-glucosidase (EC 3.2.1.106); alpha-1,3-glucosidase (EC 3.2.1.84); alpha-glucosidase (EC 3.2.1.20)
chr_581	CE1	1.5e-06	0.317181	CE	Carbohydrate Esterases	acetyl xylan esterase (EC 3.1.1.72); cinnamoyl esterase (EC 3.1.1.-); feruloyl esterase (EC 3.1.1.73); carboxylesterase (EC 3.1.1.1); S-formylglutathione hydrolase (EC 3.1.2.12)
chr_5856	GH15	8e-76	0.98892	GH	Glycoside Hydrolases	glucoamylase (EC 3.2.1.3); glucodextranase (EC 3.2.1.70); alpha,alpha-trehalase (EC 3.2.1.28)
chr_5858	AA3	4.8e-59	0.508091	AA	Auxiliary Activities
chr_5883	GT2	1.7e-14	0.89881	GT	Glycosyl Transferases	cellulose synthase (EC 2.4.1.12); chitin synthase (EC 2.4.1.16); dolichyl-phosphate beta-D-mannosyltransferase (EC 2.4.1.83); dolichyl-phosphate beta-glucosyltransferase (EC 2.4.1.117); N-acetylglucosaminyltransferase (EC 2.4.1.-); N-acetylgalactosaminyltransferase (EC 2.4.1.-); hyaluronan synthase (EC 2.4.1.212); chitin oligosaccharide synthase (EC 2.4.1.-); beta-1,3-glucan synthase (EC 2.4.1.34…
chr_5903	GT4	1.9e-26	0.8375	GT	Glycosyl Transferases	sucrose synthase (EC 2.4.1.13); sucrose-phosphate synthase (EC 2.4.1.14); alpha-glucosyltransferase (EC 2.4.1.52); lipopolysaccharide N-acetylglucosaminyltransferase (EC 2.4.1.56); GDP-Man alpha-mannosyltransferase (EC 2.4.1.-); 1,2-diacylglycerol 3-glucosyltransferase (EC 2.4.1.157); diglucosyl diacylglycerol synthase (EC 2.4.1.208); digalactosyldiacylglycerol synthase (EC 2.4.1.141); trehalose …
chr_591	GH46	2.5e-89	0.995495	GH	Glycoside Hydrolases	chitosanase (EC 3.2.1.132)
chr_5925	GH51	4.4e-146	0.726984	GH	Glycoside Hydrolases	alpha-L-arabinofuranosidase (EC 3.2.1.55); endoglucanase (EC 3.2.1.4)
chr_5929	CE1	1.1e-09	0.488987	CE	Carbohydrate Esterases	acetyl xylan esterase (EC 3.1.1.72); cinnamoyl esterase (EC 3.1.1.-); feruloyl esterase (EC 3.1.1.73); carboxylesterase (EC 3.1.1.1); S-formylglutathione hydrolase (EC 3.1.2.12)
chr_5935	GH43_5	2.3e-113	0.992754	GH	Glycoside Hydrolases
chr_5936	GH43_26	5.1e-78	0.89726	GH	Glycoside Hydrolases
chr_5959	GH3	7.5e-67	0.967593	GH	Glycoside Hydrolases	beta-glucosidase (EC 3.2.1.21); xylan 1,4-beta-xylosidase (EC 3.2.1.37); beta-N-acetylhexosaminidase (EC 3.2.1.52); glucan 1,3-beta-glucosidase (EC 3.2.1.58); glucan 1,4-beta-glucosidase (EC 3.2.1.74); exo-1,3-1,4-glucanase (EC 3.2.1.-); alphalpha-L-arabinofuranosidase (EC 3.2.1.55).
chr_5961	CE3	3.8e-07	0.639175	CE	Carbohydrate Esterases	acetyl xylan esterase (EC 3.1.1.72).
chr_5990	GT51	1.7e-59	0.988701	GT	Glycosyl Transferases	murein polymerase (EC 2.4.1.129).
chr_5991	CE4	9.8e-06	0.923077	CE	Carbohydrate Esterases	acetyl xylan esterase (EC 3.1.1.72); chitin deacetylase (EC 3.5.1.41); chitooligosaccharide deacetylase (EC 3.5.1.-); peptidoglycan GlcNAc deacetylase (EC 3.5.1.-); peptidoglycan N-acetylmuramic acid deacetylase (EC 3.5.1.-).
chr_6017	GT87	7.6e-53	0.995671	GT	Glycosyl Transferases	polyprenol-P-Man: alpha-1,2-mannosyltransferase (EC 2.4.1.-)
chr_6032	GH23	5.8e-07	0.496296	GH	Glycoside Hydrolases	lysozyme type G (EC 3.2.1.17); peptidoglycan lyase (EC 4.2.2.-) also known in the literature as peptidoglycan lytic transglycosylase
chr_6049	GT4	2.9e-35	0.86875	GT	Glycosyl Transferases	sucrose synthase (EC 2.4.1.13); sucrose-phosphate synthase (EC 2.4.1.14); alpha-glucosyltransferase (EC 2.4.1.52); lipopolysaccharide N-acetylglucosaminyltransferase (EC 2.4.1.56); GDP-Man alpha-mannosyltransferase (EC 2.4.1.-); 1,2-diacylglycerol 3-glucosyltransferase (EC 2.4.1.157); diglucosyl diacylglycerol synthase (EC 2.4.1.208); digalactosyldiacylglycerol synthase (EC 2.4.1.141); trehalose …
chr_6051	GH78	1.2e-10	0.323413	GH	Glycoside Hydrolases	alpha-L-rhamnosidase (EC 3.2.1.40)
chr_6109	GH23	2.1e-21	0.807407	GH	Glycoside Hydrolases	lysozyme type G (EC 3.2.1.17); peptidoglycan lyase (EC 4.2.2.-) also known in the literature as peptidoglycan lytic transglycosylase
chr_6143	GH33	2.1e-90	0.97076	GH	Glycoside Hydrolases	sialidase or neuraminidase (EC 3.2.1.18); trans-sialidase (EC 2.4.1.-); 2-keto-3-deoxynononic acid sialidase (EC 3.2.1.-)
chr_615	GT4	3.6e-38	0.9375	GT	Glycosyl Transferases	sucrose synthase (EC 2.4.1.13); sucrose-phosphate synthase (EC 2.4.1.14); alpha-glucosyltransferase (EC 2.4.1.52); lipopolysaccharide N-acetylglucosaminyltransferase (EC 2.4.1.56); GDP-Man alpha-mannosyltransferase (EC 2.4.1.-); 1,2-diacylglycerol 3-glucosyltransferase (EC 2.4.1.157); diglucosyl diacylglycerol synthase (EC 2.4.1.208); digalactosyldiacylglycerol synthase (EC 2.4.1.141); trehalose …
chr_616	GH36	2.9e-96	0.821221	GH	Glycoside Hydrolases	alpha-galactosidase (EC 3.2.1.22); alpha-N-acetylgalactosaminidase (EC 3.2.1.49); stachyose synthase (EC 2.4.1.67); raffinose synthase (EC 2.4.1.82)
chr_6174	GH13_30	1.1e-169	0.99729	GH	Glycoside Hydrolases
chr_6175	GH13_15	2.3e-67	0.992958	GH	Glycoside Hydrolases
chr_6176	GH13_32	3.7e-84	0.995238	GH	Glycoside Hydrolases
chr_6177	GH13_13	7.1e-137	0.994778	GH	Glycoside Hydrolases
chr_618	CBM35	2.9e-24	0.869919	CBM	Carbohydrate-Binding Modules	Modules of approx. 130 residues. A module that is conserved in three Cellvibrio xylan-degrading enzymes binds to xylan and the interaction is calcium dependent, while a module from a Cellvibrio mannanase binds to decorated soluble mannans and mannooligosaccharides. A module in a
chr_621	GH109	0.00029	0.396825	GH	Glycoside Hydrolases	alpha-N-acetylgalactosaminidase (EC 3.2.1.49)
chr_6229	GT4	1.5e-32	0.95625	GT	Glycosyl Transferases	sucrose synthase (EC 2.4.1.13); sucrose-phosphate synthase (EC 2.4.1.14); alpha-glucosyltransferase (EC 2.4.1.52); lipopolysaccharide N-acetylglucosaminyltransferase (EC 2.4.1.56); GDP-Man alpha-mannosyltransferase (EC 2.4.1.-); 1,2-diacylglycerol 3-glucosyltransferase (EC 2.4.1.157); diglucosyl diacylglycerol synthase (EC 2.4.1.208); digalactosyldiacylglycerol synthase (EC 2.4.1.141); trehalose …
chr_6231	GH135	2.5e-37	0.814346	GH	Glycoside Hydrolases
chr_626	GH64	3.1e-119	0.991826	GH	Glycoside Hydrolases	beta-1,3-glucanase (EC 3.2.1.39).
chr_6279	GT4	1.4e-41	0.95	GT	Glycosyl Transferases	sucrose synthase (EC 2.4.1.13); sucrose-phosphate synthase (EC 2.4.1.14); alpha-glucosyltransferase (EC 2.4.1.52); lipopolysaccharide N-acetylglucosaminyltransferase (EC 2.4.1.56); GDP-Man alpha-mannosyltransferase (EC 2.4.1.-); 1,2-diacylglycerol 3-glucosyltransferase (EC 2.4.1.157); diglucosyl diacylglycerol synthase (EC 2.4.1.208); digalactosyldiacylglycerol synthase (EC 2.4.1.141); trehalose …
chr_6333	GT28	1.4e-48	0.993631	GT	Glycosyl Transferases	1,2-diacylglycerol 3-beta-galactosyltransferase (EC 2.4.1.46); 1,2-diacylglycerol 3-beta-glucosyltransferase (EC 2.4.1.157); UDP-GlcNAc: Und-PP-MurAc-pentapeptide beta-N-acetylglucosaminyltransferase (EC 2.4.1.227).
chr_6396	GH46	9.4e-75	0.990991	GH	Glycoside Hydrolases	chitosanase (EC 3.2.1.132)
chr_6414	GH35	4.3e-115	0.990228	GH	Glycoside Hydrolases	beta-galactosidase (EC 3.2.1.23); exo-beta-glucosaminidase (EC 3.2.1.165)
chr_6437	GH23	2.5e-22	0.814815	GH	Glycoside Hydrolases	lysozyme type G (EC 3.2.1.17); peptidoglycan lyase (EC 4.2.2.-) also known in the literature as peptidoglycan lytic transglycosylase
chr_644	GT39	2.8e-21	0.928251	GT	Glycosyl Transferases	Dol-P-Man: protein alpha-mannosyltransferase (EC 2.4.1.109)
chr_647	CBM2	1.9e-26	0.920792	CBM	Carbohydrate-Binding Modules	Modules of approx. 100 residues and which are found in a large number of bacterial enzymes. The cellulose-binding function has been demonstrated in many cases. Several of these modules have been shown to also bind chitin or xylan.
chr_651	GH109	2.3e-17	0.960317	GH	Glycoside Hydrolases	alpha-N-acetylgalactosaminidase (EC 3.2.1.49)
chr_6526	GH13_30	3e-145	0.99729	GH	Glycoside Hydrolases
chr_6550	CBM42	1.3e-37	0.772059	CBM	Carbohydrate-Binding Modules	Modules of approx. 160 residues found mostly at the C-terminus of GH54 catalytic domains. Binding to arabinofuranose (present in arabinoxylan) has been demonstrated.
chr_6554	GH114	1.7e-49	0.863158	GH	Glycoside Hydrolases	endo-alpha-1,4-polygalactosaminidase (EC 3.2.1.109)
chr_6601	PL1_6	5.2e-92	0.990698	PL	Polysaccharide Lyases
chr_6602	GH109	2.7e-05	0.531746	GH	Glycoside Hydrolases	alpha-N-acetylgalactosaminidase (EC 3.2.1.49)
chr_6604	GH43_10	6.2e-71	0.996183	GH	Glycoside Hydrolases
chr_6605	PL1	2.9e-48	0.836634	PL	Polysaccharide Lyases	pectate lyase (EC 4.2.2.2); exo-pectate lyase (EC 4.2.2.9); pectin lyase (EC 4.2.2.10).
chr_6607	CE12	3.3e-70	0.995238	CE	Carbohydrate Esterases	pectin acetylesterase (EC 3.1.1.-); rhamnogalacturonan acetylesterase (EC 3.1.1.-); acetyl xylan esterase (EC 3.1.1.72)
chr_6608	PL1_6	1.6e-93	0.986047	PL	Polysaccharide Lyases
chr_6609	CE8	1e-77	0.979167	CE	Carbohydrate Esterases	pectin methylesterase (EC 3.1.1.11).
chr_661	GH109	2.7e-12	0.960317	GH	Glycoside Hydrolases	alpha-N-acetylgalactosaminidase (EC 3.2.1.49)
chr_6611	PL9_3	1.8e-132	0.934286	PL	Polysaccharide Lyases
chr_6613	GH43	2e-66	0.983871	GH	Glycoside Hydrolases	beta-xylosidase (EC 3.2.1.37); beta-1,3-xylosidase (EC 3.2.1.-); alpha-L-arabinofuranosidase (EC 3.2.1.55); arabinanase (EC 3.2.1.99); xylanase (EC 3.2.1.8); galactan 1,3-beta-galactosidase (EC 3.2.1.145)
chr_6614	PL3	5.9e-80	0.989848	PL	Polysaccharide Lyases	pectate lyase (EC 4.2.2.2).
chr_6662	GH25	3.6e-57	0.983051	GH	Glycoside Hydrolases	lysozyme (EC 3.2.1.17)
chr_6678	GH15	1.6e-83	0.99169	GH	Glycoside Hydrolases	glucoamylase (EC 3.2.1.3); glucodextranase (EC 3.2.1.70); alpha,alpha-trehalase (EC 3.2.1.28)
chr_6710	GH23	6.6e-07	0.481481	GH	Glycoside Hydrolases	lysozyme type G (EC 3.2.1.17); peptidoglycan lyase (EC 4.2.2.-) also known in the literature as peptidoglycan lytic transglycosylase
chr_6738	GT4	4.7e-25	0.925	GT	Glycosyl Transferases	sucrose synthase (EC 2.4.1.13); sucrose-phosphate synthase (EC 2.4.1.14); alpha-glucosyltransferase (EC 2.4.1.52); lipopolysaccharide N-acetylglucosaminyltransferase (EC 2.4.1.56); GDP-Man alpha-mannosyltransferase (EC 2.4.1.-); 1,2-diacylglycerol 3-glucosyltransferase (EC 2.4.1.157); diglucosyl diacylglycerol synthase (EC 2.4.1.208); digalactosyldiacylglycerol synthase (EC 2.4.1.141); trehalose …
chr_6740	AA7	4.3e-84	0.591703	AA	Auxiliary Activities
chr_6741	GH15	1.2e-84	0.99169	GH	Glycoside Hydrolases	glucoamylase (EC 3.2.1.3); glucodextranase (EC 3.2.1.70); alpha,alpha-trehalase (EC 3.2.1.28)
chr_6765	CBM50	6.1e-16	0.9	CBM	Carbohydrate-Binding Modules	Modules of approx. 50 residues found attached to various enzymes from families GH18, GH19, GH23, GH24, GH25 and GH73, i.e. enzymes cleaving either chitin or peptidoglycan. Binding to chitopentaose demonstrated in the case of Pteris ryukyuensis chitinase A [Ohnuma T et al. (2008) J. Biol. Chem. 283:5178-87 (PMID: 18083709)]. CBM50 modules are also found in a multitude of other enzymes targeting th…
chr_6790	AA10	9.3e-47	0.988764	AA	Auxiliary Activities
chr_6803	CE4	5e-36	0.923077	CE	Carbohydrate Esterases	acetyl xylan esterase (EC 3.1.1.72); chitin deacetylase (EC 3.5.1.41); chitooligosaccharide deacetylase (EC 3.5.1.-); peptidoglycan GlcNAc deacetylase (EC 3.5.1.-); peptidoglycan N-acetylmuramic acid deacetylase (EC 3.5.1.-).
chr_6804	GT2	3.9e-14	0.982143	GT	Glycosyl Transferases	cellulose synthase (EC 2.4.1.12); chitin synthase (EC 2.4.1.16); dolichyl-phosphate beta-D-mannosyltransferase (EC 2.4.1.83); dolichyl-phosphate beta-glucosyltransferase (EC 2.4.1.117); N-acetylglucosaminyltransferase (EC 2.4.1.-); N-acetylgalactosaminyltransferase (EC 2.4.1.-); hyaluronan synthase (EC 2.4.1.212); chitin oligosaccharide synthase (EC 2.4.1.-); beta-1,3-glucan synthase (EC 2.4.1.34…
chr_6805	GT2	1.2e-20	0.988095	GT	Glycosyl Transferases	cellulose synthase (EC 2.4.1.12); chitin synthase (EC 2.4.1.16); dolichyl-phosphate beta-D-mannosyltransferase (EC 2.4.1.83); dolichyl-phosphate beta-glucosyltransferase (EC 2.4.1.117); N-acetylglucosaminyltransferase (EC 2.4.1.-); N-acetylgalactosaminyltransferase (EC 2.4.1.-); hyaluronan synthase (EC 2.4.1.212); chitin oligosaccharide synthase (EC 2.4.1.-); beta-1,3-glucan synthase (EC 2.4.1.34…
chr_684	GH27	1.8e-31	0.557333	GH	Glycoside Hydrolases	alpha-galactosidase (EC 3.2.1.22); alpha-N-acetylgalactosaminidase (EC 3.2.1.49); isomalto-dextranase (EC 3.2.1.94); beta-L-arabinopyranosidase (EC 3.2.1.88)
chr_685	GT1	3.6e-49	0.955497	GT	Glycosyl Transferases	UDP-glucuronosyltransferase (EC 2.4.1.17); 2-hydroxyacylsphingosine 1-beta-galactosyltransferase (EC 2.4.1.45); N-acylsphingosine galactosyltransferase (EC 2.4.1.47); flavonol 3-O-glucosyltransferase (EC 2.4.1.91); indole-3-acetate beta-glucosyltransferase (EC 2.4.1.121); sterol glucosyltransferase (EC 2.4.1.173); ecdysteroid UDP-glucosyltransferase (EC 2.4.1.-); zeaxanthin glucosyltransferase (E…
chr_688	GT1	6.9e-49	0.958115	GT	Glycosyl Transferases	UDP-glucuronosyltransferase (EC 2.4.1.17); 2-hydroxyacylsphingosine 1-beta-galactosyltransferase (EC 2.4.1.45); N-acylsphingosine galactosyltransferase (EC 2.4.1.47); flavonol 3-O-glucosyltransferase (EC 2.4.1.91); indole-3-acetate beta-glucosyltransferase (EC 2.4.1.121); sterol glucosyltransferase (EC 2.4.1.173); ecdysteroid UDP-glucosyltransferase (EC 2.4.1.-); zeaxanthin glucosyltransferase (E…
chr_690	GH5_43	4e-191	0.997245	GH	Glycoside Hydrolases
chr_698	GT2	3.8e-27	0.815476	GT	Glycosyl Transferases	cellulose synthase (EC 2.4.1.12); chitin synthase (EC 2.4.1.16); dolichyl-phosphate beta-D-mannosyltransferase (EC 2.4.1.83); dolichyl-phosphate beta-glucosyltransferase (EC 2.4.1.117); N-acetylglucosaminyltransferase (EC 2.4.1.-); N-acetylgalactosaminyltransferase (EC 2.4.1.-); hyaluronan synthase (EC 2.4.1.212); chitin oligosaccharide synthase (EC 2.4.1.-); beta-1,3-glucan synthase (EC 2.4.1.34…
chr_6981	GH51	5.6e-135	0.82381	GH	Glycoside Hydrolases	alpha-L-arabinofuranosidase (EC 3.2.1.55); endoglucanase (EC 3.2.1.4)
chr_7052	PL26	0	0.99768	PL	Polysaccharide Lyases
chr_7065	GT4	1.7e-34	0.9375	GT	Glycosyl Transferases	sucrose synthase (EC 2.4.1.13); sucrose-phosphate synthase (EC 2.4.1.14); alpha-glucosyltransferase (EC 2.4.1.52); lipopolysaccharide N-acetylglucosaminyltransferase (EC 2.4.1.56); GDP-Man alpha-mannosyltransferase (EC 2.4.1.-); 1,2-diacylglycerol 3-glucosyltransferase (EC 2.4.1.157); diglucosyl diacylglycerol synthase (EC 2.4.1.208); digalactosyldiacylglycerol synthase (EC 2.4.1.141); trehalose …
chr_7165	GH18	7e-70	0.959459	GH	Glycoside Hydrolases	chitinase (EC 3.2.1.14); endo-beta-N-acetylglucosaminidase (EC 3.2.1.96); xylanase inhibitor; concanavalin B; narbonin
chr_7172	GT2	6.7e-28	0.97619	GT	Glycosyl Transferases	cellulose synthase (EC 2.4.1.12); chitin synthase (EC 2.4.1.16); dolichyl-phosphate beta-D-mannosyltransferase (EC 2.4.1.83); dolichyl-phosphate beta-glucosyltransferase (EC 2.4.1.117); N-acetylglucosaminyltransferase (EC 2.4.1.-); N-acetylgalactosaminyltransferase (EC 2.4.1.-); hyaluronan synthase (EC 2.4.1.212); chitin oligosaccharide synthase (EC 2.4.1.-); beta-1,3-glucan synthase (EC 2.4.1.34…
chr_7184	GT4	1.8e-31	0.95	GT	Glycosyl Transferases	sucrose synthase (EC 2.4.1.13); sucrose-phosphate synthase (EC 2.4.1.14); alpha-glucosyltransferase (EC 2.4.1.52); lipopolysaccharide N-acetylglucosaminyltransferase (EC 2.4.1.56); GDP-Man alpha-mannosyltransferase (EC 2.4.1.-); 1,2-diacylglycerol 3-glucosyltransferase (EC 2.4.1.157); diglucosyl diacylglycerol synthase (EC 2.4.1.208); digalactosyldiacylglycerol synthase (EC 2.4.1.141); trehalose …
chr_7185	GT4	1.3e-31	0.94375	GT	Glycosyl Transferases	sucrose synthase (EC 2.4.1.13); sucrose-phosphate synthase (EC 2.4.1.14); alpha-glucosyltransferase (EC 2.4.1.52); lipopolysaccharide N-acetylglucosaminyltransferase (EC 2.4.1.56); GDP-Man alpha-mannosyltransferase (EC 2.4.1.-); 1,2-diacylglycerol 3-glucosyltransferase (EC 2.4.1.157); diglucosyl diacylglycerol synthase (EC 2.4.1.208); digalactosyldiacylglycerol synthase (EC 2.4.1.141); trehalose …
chr_7186	CE3	1.6e-10	0.989691	CE	Carbohydrate Esterases	acetyl xylan esterase (EC 3.1.1.72).
chr_7210	GH31	3.3e-143	0.995316	GH	Glycoside Hydrolases	alpha-glucosidase (EC 3.2.1.20); alpha-1,3-glucosidase (EC 3.2.1.84); sucrase-isomaltase (EC 3.2.1.48) (EC 3.2.1.10); alpha-xylosidase (EC 3.2.1.-); alpha-glucan lyase (EC 4.2.2.13); isomaltosyltransferase (EC 2.4.1.-).
chr_7245	GH10	7.9e-109	0.976898	GH	Glycoside Hydrolases	endo-1,4-beta-xylanase (EC 3.2.1.8); endo-1,3-beta-xylanase (EC 3.2.1.32)
chr_727	CBM13	3.3e-13	0.696809	CBM	Carbohydrate-Binding Modules	Modules of approx. 150 residues which always appear as a threefold internal repeat. The only apparent exception to this, xylanase II of Actinomadura sp. FC7 (GenBank U08894), is in fact not completely sequenced. These modules were first identified in several plant lectins such as ricin or agglutinin of Ricinus communis which bind galactose residues. The three-dimensional structure of a plant lect…
chr_7295	GH109	2.9e-10	0.873016	GH	Glycoside Hydrolases	alpha-N-acetylgalactosaminidase (EC 3.2.1.49)
chr_7305	CBM13	9.2e-10	0.670213	CBM	Carbohydrate-Binding Modules	Modules of approx. 150 residues which always appear as a threefold internal repeat. The only apparent exception to this, xylanase II of Actinomadura sp. FC7 (GenBank U08894), is in fact not completely sequenced. These modules were first identified in several plant lectins such as ricin or agglutinin of Ricinus communis which bind galactose residues. The three-dimensional structure of a plant lect…
chr_7306	CE10	1.8e-34	0.340176	CE	Carbohydrate Esterases	arylesterase (EC 3.1.1.-); carboxyl esterase (EC 3.1.1.3); acetylcholinesterase (EC 3.1.1.7); cholinesterase (EC 3.1.1.8); sterol esterase (EC 3.1.1.13); brefeldin A esterase (EC 3.1.1.-).
chr_735	GH9	1.8e-117	0.990431	GH	Glycoside Hydrolases	endoglucanase (EC 3.2.1.4); cellobiohydrolase (EC 3.2.1.91); beta-glucosidase (EC 3.2.1.21); exo-beta-glucosaminidase (EC 3.2.1.165)
chr_736	GH2	9.4e-109	0.595745	GH	Glycoside Hydrolases	beta-galactosidase (EC 3.2.1.23) ; beta-mannosidase (EC 3.2.1.25); beta-glucuronidase (EC 3.2.1.31); mannosylglycoprotein endo-beta-mannosidase (EC 3.2.1.152); exo-beta-glucosaminidase (EC 3.2.1.165)
chr_7363	CE3	5.3e-07	0.963918	CE	Carbohydrate Esterases	acetyl xylan esterase (EC 3.1.1.72).
chr_739	CBM13	1.6e-12	0.728723	CBM	Carbohydrate-Binding Modules	Modules of approx. 150 residues which always appear as a threefold internal repeat. The only apparent exception to this, xylanase II of Actinomadura sp. FC7 (GenBank U08894), is in fact not completely sequenced. These modules were first identified in several plant lectins such as ricin or agglutinin of Ricinus communis which bind galactose residues. The three-dimensional structure of a plant lect…
chr_7432	GH43_22	5.1e-75	0.990148	GH	Glycoside Hydrolases
chr_7442	GH95	4.6e-85	0.854571	GH	Glycoside Hydrolases	alpha-1,2-L-fucosidase (EC 3.2.1.63); alpha-L-fucosidase (EC 3.2.1.51)
chr_7443	GH97	2.9e-158	0.955626	GH	Glycoside Hydrolases	alpha-glucosidase (EC 3.2.1.20); alpha-galactosidase (EC 3.2.1.22)
chr_7444	GH88	8.2e-114	0.987842	GH	Glycoside Hydrolases	d-4,5 unsaturated beta-glucuronyl hydrolase (EC 3.2.1.-)
chr_7445	PL5	2.6e-08	0.305994	PL	Polysaccharide Lyases	alginate lyase (EC 4.2.2.3).
chr_7453	GH23	6.5e-08	0.785185	GH	Glycoside Hydrolases	lysozyme type G (EC 3.2.1.17); peptidoglycan lyase (EC 4.2.2.-) also known in the literature as peptidoglycan lytic transglycosylase
chr_7474	CE1	4.9e-09	0.356828	CE	Carbohydrate Esterases	acetyl xylan esterase (EC 3.1.1.72); cinnamoyl esterase (EC 3.1.1.-); feruloyl esterase (EC 3.1.1.73); carboxylesterase (EC 3.1.1.1); S-formylglutathione hydrolase (EC 3.1.2.12)
chr_7529	AA7	7.1e-103	0.99345	AA	Auxiliary Activities
chr_7548	CBM50	0.00039	0.975	CBM	Carbohydrate-Binding Modules	Modules of approx. 50 residues found attached to various enzymes from families GH18, GH19, GH23, GH24, GH25 and GH73, i.e. enzymes cleaving either chitin or peptidoglycan. Binding to chitopentaose demonstrated in the case of Pteris ryukyuensis chitinase A [Ohnuma T et al. (2008) J. Biol. Chem. 283:5178-87 (PMID: 18083709)]. CBM50 modules are also found in a multitude of other enzymes targeting th…
chr_7554	CBM50	0.00025	0.575	CBM	Carbohydrate-Binding Modules	Modules of approx. 50 residues found attached to various enzymes from families GH18, GH19, GH23, GH24, GH25 and GH73, i.e. enzymes cleaving either chitin or peptidoglycan. Binding to chitopentaose demonstrated in the case of Pteris ryukyuensis chitinase A [Ohnuma T et al. (2008) J. Biol. Chem. 283:5178-87 (PMID: 18083709)]. CBM50 modules are also found in a multitude of other enzymes targeting th…
chr_7568	GH127	1.4e-32	0.513359	GH	Glycoside Hydrolases
chr_7577	GH74	4e-09	0.317597	GH	Glycoside Hydrolases	endoglucanase (EC 3.2.1.4); oligoxyloglucan reducing end-specific cellobiohydrolase (EC 3.2.1.150); xyloglucanase (EC 3.2.1.151)
chr_7581	PL3	1.7e-75	0.984772	PL	Polysaccharide Lyases	pectate lyase (EC 4.2.2.2).
chr_7583	PL1_9	3.9e-31	0.502703	PL	Polysaccharide Lyases
chr_7584	CBM2	9.1e-31	0.990099	CBM	Carbohydrate-Binding Modules	Modules of approx. 100 residues and which are found in a large number of bacterial enzymes. The cellulose-binding function has been demonstrated in many cases. Several of these modules have been shown to also bind chitin or xylan.
chr_7623	CBM51	4.2e-46	0.977612	CBM	Carbohydrate-Binding Modules	Modules of approx. 150 residues found attached to various enzymes from families GH2, GH27, GH31, GH95, GH98 and GH101 . Binding to galactose and to blood group A/B-antigens demonstrated in the case of C. perfringens GH95CBM51 and GH98CBM51 respectively [Gregg KJ et al. (2008) J. Biol. Chem. 283:12604-13 PMID: 18292090].
chr_7628	AA3	6e-07	0.330097	AA	Auxiliary Activities
chr_7641	GH109	3.3e-05	0.444444	GH	Glycoside Hydrolases	alpha-N-acetylgalactosaminidase (EC 3.2.1.49)
chr_7669	GH5_51	3e-191	0.994318	GH	Glycoside Hydrolases
chr_7671	CBM32	4.2e-27	0.951613	CBM	Carbohydrate-Binding Modules	Binding to galactose and lactose has been demonstrated for the module of Micromonospora viridifaciens sialidase (PMID: 16239725). Binding to polygalacturonic acid has been shown for a Yersinia member (PMID: 17292916). Binding to LacNAc (beta-D-galactosyl-1,4-beta-D-N-acetylglucosamine) has been shown for an N-acetylglucosaminidase from Clostridium perfingens (PMID: 16990278).
chr_7688	GH109	1.3e-10	0.944444	GH	Glycoside Hydrolases	alpha-N-acetylgalactosaminidase (EC 3.2.1.49)
chr_7700	GH15	8.7e-85	0.99169	GH	Glycoside Hydrolases	glucoamylase (EC 3.2.1.3); glucodextranase (EC 3.2.1.70); alpha,alpha-trehalase (EC 3.2.1.28)
chr_7723	PL9_1	2.2e-07	0.522388	PL	Polysaccharide Lyases
chr_7728	GT2	2.3e-23	0.97619	GT	Glycosyl Transferases	cellulose synthase (EC 2.4.1.12); chitin synthase (EC 2.4.1.16); dolichyl-phosphate beta-D-mannosyltransferase (EC 2.4.1.83); dolichyl-phosphate beta-glucosyltransferase (EC 2.4.1.117); N-acetylglucosaminyltransferase (EC 2.4.1.-); N-acetylgalactosaminyltransferase (EC 2.4.1.-); hyaluronan synthase (EC 2.4.1.212); chitin oligosaccharide synthase (EC 2.4.1.-); beta-1,3-glucan synthase (EC 2.4.1.34…
chr_7742	CE1	4.2e-07	0.555066	CE	Carbohydrate Esterases	acetyl xylan esterase (EC 3.1.1.72); cinnamoyl esterase (EC 3.1.1.-); feruloyl esterase (EC 3.1.1.73); carboxylesterase (EC 3.1.1.1); S-formylglutathione hydrolase (EC 3.1.2.12)
chr_775	GH16	1.7e-53	0.978836	GH	Glycoside Hydrolases	xyloglucan:xyloglucosyltransferase (EC 2.4.1.207); keratan-sulfate endo-1,4-beta-galactosidase (EC 3.2.1.103); endo-1,3-beta-glucanase (EC 3.2.1.39); endo-1,3(4)-beta-glucanase (EC 3.2.1.6); licheninase (EC 3.2.1.73); beta-agarase (EC 3.2.1.81); kappa;-carrageenase (EC 3.2.1.83); xyloglucanase (EC 3.2.1.151)
chr_7814	AA3	1.5e-109	0.512945	AA	Auxiliary Activities
chr_7835	GT4	3e-33	0.9125	GT	Glycosyl Transferases	sucrose synthase (EC 2.4.1.13); sucrose-phosphate synthase (EC 2.4.1.14); alpha-glucosyltransferase (EC 2.4.1.52); lipopolysaccharide N-acetylglucosaminyltransferase (EC 2.4.1.56); GDP-Man alpha-mannosyltransferase (EC 2.4.1.-); 1,2-diacylglycerol 3-glucosyltransferase (EC 2.4.1.157); diglucosyl diacylglycerol synthase (EC 2.4.1.208); digalactosyldiacylglycerol synthase (EC 2.4.1.141); trehalose …
chr_7848	GH35	5e-77	0.980456	GH	Glycoside Hydrolases	beta-galactosidase (EC 3.2.1.23); exo-beta-glucosaminidase (EC 3.2.1.165)
chr_7857	CBM6	7.3e-30	0.862319	CBM	Carbohydrate-Binding Modules	Modules of approx. 120 residues. The cellulose-binding function has been demonstrated in one case on amorphous cellulose and beta-1,4-xylan. Some of these modules also bind beta-1,3-glucan, beta-1,3-1,4-glucan, and beta-1,4-glucan.
chr_7858	GH99	7.8e-96	0.994012	GH	Glycoside Hydrolases	glycoprotein endo-alpha-1,2-mannosidase (EC 3.2.1.130)
chr_7859	GH30	2.7e-82	0.966427	GH	Glycoside Hydrolases	glucosylceramidase (EC 3.2.1.45); beta-1,6-glucanase (EC 3.2.1.75); beta-xylosidase (EC 3.2.1.37); beta-fucosidase (EC 3.2.1.38); beta-glucosidase (3.2.1.21); endo-beta-1,6-galactanase (EC:3.2.1.164)
chr_7861	CE1	3.3e-06	0.528634	CE	Carbohydrate Esterases	acetyl xylan esterase (EC 3.1.1.72); cinnamoyl esterase (EC 3.1.1.-); feruloyl esterase (EC 3.1.1.73); carboxylesterase (EC 3.1.1.1); S-formylglutathione hydrolase (EC 3.1.2.12)
chr_7894	GH5_8	3.4e-47	0.960227	GH	Glycoside Hydrolases
chr_7920	GH42	1.5e-160	0.991914	GH	Glycoside Hydrolases	beta-galactosidase (EC 3.2.1.23)
chr_7921	GH53	5.7e-129	0.994152	GH	Glycoside Hydrolases	endo-beta-1,4-galactanase (EC 3.2.1.89).
chr_7934	GT87	2.2e-69	0.995671	GT	Glycosyl Transferases	polyprenol-P-Man: alpha-1,2-mannosyltransferase (EC 2.4.1.-)
chr_7944	CE7	1.3e-131	0.996805	CE	Carbohydrate Esterases	acetyl xylan esterase (EC 3.1.1.72); cephalosporin-C deacetylase (EC 3.1.1.41).
chr_796	CE14	2.9e-26	0.935484	CE	Carbohydrate Esterases	N-acetyl-1-D-myo-inosityl-2-amino-2-deoxy-alpha-D-glucopyranoside deacetylase (EC 3.5.1.89); diacetylchitobiose deacetylase (EC 3.5.1.-); mycothiol S-conjugate amidase (EC 3.5.1.-)
chr_7960	CBM16	3.2e-05	0.508621	CBM	Carbohydrate-Binding Modules	Carbohydrate-binding module 16. Binding to cellulose and glucomannan demonstrated [B. Bae et al (2008) J Biol Chem. 283:12415-25 (PMID: 18025086)]
chr_7961	GH75	4e-55	0.631818	GH	Glycoside Hydrolases	chitosanase (EC 3.2.1.132)
chr_7970	GH65	2.1e-131	0.991935	GH	Glycoside Hydrolases	alpha,alpha-trehalase (EC 3.2.1.28); maltose phosphorylase (EC 2.4.1.8); trehalose phosphorylase (EC 2.4.1.64); kojibiose phosphorylase (EC 2.4.1.230); trehalose-6-phosphate phosphorylase (EC 2.4.1.-);
chr_7978	AA3	1e-10	0.34466	AA	Auxiliary Activities
chr_799	GH145	2.2e-87	0.875	GH	Glycoside Hydrolases
chr_8005	GH95	3.5e-273	0.976454	GH	Glycoside Hydrolases	alpha-1,2-L-fucosidase (EC 3.2.1.63); alpha-L-fucosidase (EC 3.2.1.51)
chr_8006	GH23	3.8e-06	0.82963	GH	Glycoside Hydrolases	lysozyme type G (EC 3.2.1.17); peptidoglycan lyase (EC 4.2.2.-) also known in the literature as peptidoglycan lytic transglycosylase
chr_8048	GH19	1.1e-70	0.965368	GH	Glycoside Hydrolases	chitinase (EC 3.2.1.14).
chr_8096	GH27	5e-24	0.4	GH	Glycoside Hydrolases	alpha-galactosidase (EC 3.2.1.22); alpha-N-acetylgalactosaminidase (EC 3.2.1.49); isomalto-dextranase (EC 3.2.1.94); beta-L-arabinopyranosidase (EC 3.2.1.88)
chr_8097	GH95	1.3e-201	0.984765	GH	Glycoside Hydrolases	alpha-1,2-L-fucosidase (EC 3.2.1.63); alpha-L-fucosidase (EC 3.2.1.51)
chr_8098	CE3	1.9e-08	0.958763	CE	Carbohydrate Esterases	acetyl xylan esterase (EC 3.1.1.72).
chr_811	GH78	2.1e-148	0.988095	GH	Glycoside Hydrolases	alpha-L-rhamnosidase (EC 3.2.1.40)
chr_8127	GH13_9	1.5e-144	0.989691	GH	Glycoside Hydrolases
chr_8129	GH13_16	2.8e-201	0.99435	GH	Glycoside Hydrolases
chr_8130	GH13_3	2.7e-139	0.966387	GH	Glycoside Hydrolases
chr_8133	GH13_11	1.3e-156	0.99711	GH	Glycoside Hydrolases
chr_8162	GH32	1.8e-81	0.979522	GH	Glycoside Hydrolases	invertase (EC 3.2.1.26); endo-inulinase (EC 3.2.1.7); beta-2,6-fructan 6-levanbiohydrolase (EC 3.2.1.64); endo-levanase (EC 3.2.1.65); exo-inulinase (EC 3.2.1.80); fructan beta-(2,1)-fructosidase/1-exohydrolase (EC 3.2.1.153); fructan beta-(2,6)-fructosidase/6-exohydrolase (EC 3.2.1.154); sucrose:sucrose 1-fructosyltransferase (EC 2.4.1.99); fructan:fructan 1-fructosyltransferase (EC 2.4.1.100); …
chr_8166	GH32	1.2e-71	0.972696	GH	Glycoside Hydrolases	invertase (EC 3.2.1.26); endo-inulinase (EC 3.2.1.7); beta-2,6-fructan 6-levanbiohydrolase (EC 3.2.1.64); endo-levanase (EC 3.2.1.65); exo-inulinase (EC 3.2.1.80); fructan beta-(2,1)-fructosidase/1-exohydrolase (EC 3.2.1.153); fructan beta-(2,6)-fructosidase/6-exohydrolase (EC 3.2.1.154); sucrose:sucrose 1-fructosyltransferase (EC 2.4.1.99); fructan:fructan 1-fructosyltransferase (EC 2.4.1.100); …
chr_8168	CE1	3.1e-06	0.497797	CE	Carbohydrate Esterases	acetyl xylan esterase (EC 3.1.1.72); cinnamoyl esterase (EC 3.1.1.-); feruloyl esterase (EC 3.1.1.73); carboxylesterase (EC 3.1.1.1); S-formylglutathione hydrolase (EC 3.1.2.12)
chr_8177	CE1	2e-07	0.515419	CE	Carbohydrate Esterases	acetyl xylan esterase (EC 3.1.1.72); cinnamoyl esterase (EC 3.1.1.-); feruloyl esterase (EC 3.1.1.73); carboxylesterase (EC 3.1.1.1); S-formylglutathione hydrolase (EC 3.1.2.12)
chr_8182	CE1	4.3e-08	0.493392	CE	Carbohydrate Esterases	acetyl xylan esterase (EC 3.1.1.72); cinnamoyl esterase (EC 3.1.1.-); feruloyl esterase (EC 3.1.1.73); carboxylesterase (EC 3.1.1.1); S-formylglutathione hydrolase (EC 3.1.2.12)
chr_8195	CE1	1.4e-09	0.484581	CE	Carbohydrate Esterases	acetyl xylan esterase (EC 3.1.1.72); cinnamoyl esterase (EC 3.1.1.-); feruloyl esterase (EC 3.1.1.73); carboxylesterase (EC 3.1.1.1); S-formylglutathione hydrolase (EC 3.1.2.12)
chr_8198	GH10	3.2e-115	0.976898	GH	Glycoside Hydrolases	endo-1,4-beta-xylanase (EC 3.2.1.8); endo-1,3-beta-xylanase (EC 3.2.1.32)
chr_8216	AA7	3.2e-15	0.449782	AA	Auxiliary Activities
chr_8220	AA6	3e-08	0.384615	AA	Auxiliary Activities
chr_825	GH35	5.3e-113	0.993485	GH	Glycoside Hydrolases	beta-galactosidase (EC 3.2.1.23); exo-beta-glucosaminidase (EC 3.2.1.165)
chr_826	GH35	4.5e-80	0.986971	GH	Glycoside Hydrolases	beta-galactosidase (EC 3.2.1.23); exo-beta-glucosaminidase (EC 3.2.1.165)
chr_8271	AA4	3.5e-08	0.375479	AA	Auxiliary Activities
chr_8277	CBM13	2.9e-20	0.452128	CBM	Carbohydrate-Binding Modules	Modules of approx. 150 residues which always appear as a threefold internal repeat. The only apparent exception to this, xylanase II of Actinomadura sp. FC7 (GenBank U08894), is in fact not completely sequenced. These modules were first identified in several plant lectins such as ricin or agglutinin of Ricinus communis which bind galactose residues. The three-dimensional structure of a plant lect…
chr_8285	CBM13	7.6e-27	0.664894	CBM	Carbohydrate-Binding Modules	Modules of approx. 150 residues which always appear as a threefold internal repeat. The only apparent exception to this, xylanase II of Actinomadura sp. FC7 (GenBank U08894), is in fact not completely sequenced. These modules were first identified in several plant lectins such as ricin or agglutinin of Ricinus communis which bind galactose residues. The three-dimensional structure of a plant lect…
chr_8286	PL9	3.2e-07	0.334225	PL	Polysaccharide Lyases	pectate lyase (EC 4.2.2.2); exopolygalacturonate lyase (EC 4.2.2.9); thiopeptidoglycan lyase (EC 4.2.2.-).
chr_8298	GH33	2.1e-87	0.982456	GH	Glycoside Hydrolases	sialidase or neuraminidase (EC 3.2.1.18); trans-sialidase (EC 2.4.1.-); 2-keto-3-deoxynononic acid sialidase (EC 3.2.1.-)
chr_83	CE14	1.3e-42	0.991935	CE	Carbohydrate Esterases	N-acetyl-1-D-myo-inosityl-2-amino-2-deoxy-alpha-D-glucopyranoside deacetylase (EC 3.5.1.89); diacetylchitobiose deacetylase (EC 3.5.1.-); mycothiol S-conjugate amidase (EC 3.5.1.-)
chr_8303	GT4	1.1e-36	0.95625	GT	Glycosyl Transferases	sucrose synthase (EC 2.4.1.13); sucrose-phosphate synthase (EC 2.4.1.14); alpha-glucosyltransferase (EC 2.4.1.52); lipopolysaccharide N-acetylglucosaminyltransferase (EC 2.4.1.56); GDP-Man alpha-mannosyltransferase (EC 2.4.1.-); 1,2-diacylglycerol 3-glucosyltransferase (EC 2.4.1.157); diglucosyl diacylglycerol synthase (EC 2.4.1.208); digalactosyldiacylglycerol synthase (EC 2.4.1.141); trehalose …
chr_8308	GH135	2.9e-40	0.810127	GH	Glycoside Hydrolases
chr_8309	GH114	9e-79	0.994737	GH	Glycoside Hydrolases	endo-alpha-1,4-polygalactosaminidase (EC 3.2.1.109)
chr_8314	GH109	1.4e-47	0.984127	GH	Glycoside Hydrolases	alpha-N-acetylgalactosaminidase (EC 3.2.1.49)
chr_8334	CE7	3.4e-51	0.939297	CE	Carbohydrate Esterases	acetyl xylan esterase (EC 3.1.1.72); cephalosporin-C deacetylase (EC 3.1.1.41).
chr_8338	GH1	4.3e-108	0.974359	GH	Glycoside Hydrolases	beta-glucosidase (EC 3.2.1.21); beta-galactosidase (EC 3.2.1.23); beta-mannosidase (EC 3.2.1.25); beta-glucuronidase (EC 3.2.1.31); beta-D-fucosidase (EC 3.2.1.38); phlorizin hydrolase (EC 3.2.1.62); exo-beta-1,4-glucanase (EC 3.2.1.74); 6-phospho-beta-galactosidase (EC 3.2.1.85); 6-phospho-beta-glucosidase (EC 3.2.1.86); strictosidine beta-glucosidase (EC 3.2.1.105); lactase (EC 3.2.1.108); amyg…
chr_8339	GT84	3e-16	0.786047	GT	Glycosyl Transferases	cyclic beta-1,2-glucan synthase (EC 2.4.1.-);
chr_8391	CE5	9.7e-05	0.428571	CE	Carbohydrate Esterases	acetyl xylan esterase (EC 3.1.1.72); cutinase (EC 3.1.1.74)
chr_8414	GH2	1.8e-103	0.490691	GH	Glycoside Hydrolases	beta-galactosidase (EC 3.2.1.23) ; beta-mannosidase (EC 3.2.1.25); beta-glucuronidase (EC 3.2.1.31); mannosylglycoprotein endo-beta-mannosidase (EC 3.2.1.152); exo-beta-glucosaminidase (EC 3.2.1.165)
chr_8418	GH2	1.5e-97	0.511968	GH	Glycoside Hydrolases	beta-galactosidase (EC 3.2.1.23) ; beta-mannosidase (EC 3.2.1.25); beta-glucuronidase (EC 3.2.1.31); mannosylglycoprotein endo-beta-mannosidase (EC 3.2.1.152); exo-beta-glucosaminidase (EC 3.2.1.165)
chr_8419	GH43_26	8.6e-43	0.832192	GH	Glycoside Hydrolases
chr_8434	GH2	3.3e-101	0.55984	GH	Glycoside Hydrolases	beta-galactosidase (EC 3.2.1.23) ; beta-mannosidase (EC 3.2.1.25); beta-glucuronidase (EC 3.2.1.31); mannosylglycoprotein endo-beta-mannosidase (EC 3.2.1.152); exo-beta-glucosaminidase (EC 3.2.1.165)
chr_8435	CE10	1.4e-57	0.794721	CE	Carbohydrate Esterases	arylesterase (EC 3.1.1.-); carboxyl esterase (EC 3.1.1.3); acetylcholinesterase (EC 3.1.1.7); cholinesterase (EC 3.1.1.8); sterol esterase (EC 3.1.1.13); brefeldin A esterase (EC 3.1.1.-).
chr_8436	CE1	2.5e-09	0.903084	CE	Carbohydrate Esterases	acetyl xylan esterase (EC 3.1.1.72); cinnamoyl esterase (EC 3.1.1.-); feruloyl esterase (EC 3.1.1.73); carboxylesterase (EC 3.1.1.1); S-formylglutathione hydrolase (EC 3.1.2.12)
chr_8441	GH93	4.4e-100	0.993485	GH	Glycoside Hydrolases	exo-alpha-L-1,5-arabinanase (EC 3.2.1.-)
chr_8449	AA3	2e-34	0.5	AA	Auxiliary Activities
chr_8452	PL1_5	1e-71	0.989744	PL	Polysaccharide Lyases
chr_8454	GH33	6.6e-06	0.564327	GH	Glycoside Hydrolases	sialidase or neuraminidase (EC 3.2.1.18); trans-sialidase (EC 2.4.1.-); 2-keto-3-deoxynononic acid sialidase (EC 3.2.1.-)
chr_8463	GH5_2	2.8e-48	0.974619	GH	Glycoside Hydrolases
chr_8466	GH76	8e-76	0.888268	GH	Glycoside Hydrolases	alpha-1,6-mannanase (EC 3.2.1.101)
chr_8467	GH76	2.5e-86	0.902235	GH	Glycoside Hydrolases	alpha-1,6-mannanase (EC 3.2.1.101)
chr_8468	GH43	1.8e-66	0.983871	GH	Glycoside Hydrolases	beta-xylosidase (EC 3.2.1.37); beta-1,3-xylosidase (EC 3.2.1.-); alpha-L-arabinofuranosidase (EC 3.2.1.55); arabinanase (EC 3.2.1.99); xylanase (EC 3.2.1.8); galactan 1,3-beta-galactosidase (EC 3.2.1.145)
chr_8471	GH55	1.8e-70	0.414865	GH	Glycoside Hydrolases	exo-beta-1,3-glucanase (EC 3.2.1.58); endo-beta-1,3-glucanase (EC 3.2.1.39).
chr_8479	GH2	6.8e-35	0.382979	GH	Glycoside Hydrolases	beta-galactosidase (EC 3.2.1.23) ; beta-mannosidase (EC 3.2.1.25); beta-glucuronidase (EC 3.2.1.31); mannosylglycoprotein endo-beta-mannosidase (EC 3.2.1.152); exo-beta-glucosaminidase (EC 3.2.1.165)
chr_8485	GH127	8.1e-32	0.423664	GH	Glycoside Hydrolases
chr_8503	GH1	2.1e-167	0.986014	GH	Glycoside Hydrolases	beta-glucosidase (EC 3.2.1.21); beta-galactosidase (EC 3.2.1.23); beta-mannosidase (EC 3.2.1.25); beta-glucuronidase (EC 3.2.1.31); beta-D-fucosidase (EC 3.2.1.38); phlorizin hydrolase (EC 3.2.1.62); exo-beta-1,4-glucanase (EC 3.2.1.74); 6-phospho-beta-galactosidase (EC 3.2.1.85); 6-phospho-beta-glucosidase (EC 3.2.1.86); strictosidine beta-glucosidase (EC 3.2.1.105); lactase (EC 3.2.1.108); amyg…
chr_8524	CBM35	7.9e-40	0.98374	CBM	Carbohydrate-Binding Modules	Modules of approx. 130 residues. A module that is conserved in three Cellvibrio xylan-degrading enzymes binds to xylan and the interaction is calcium dependent, while a module from a Cellvibrio mannanase binds to decorated soluble mannans and mannooligosaccharides. A module in a
chr_8552	CE1	3.2e-46	0.977974	CE	Carbohydrate Esterases	acetyl xylan esterase (EC 3.1.1.72); cinnamoyl esterase (EC 3.1.1.-); feruloyl esterase (EC 3.1.1.73); carboxylesterase (EC 3.1.1.1); S-formylglutathione hydrolase (EC 3.1.2.12)
chr_8553	CBM3	3.9e-21	0.988636	CBM	Carbohydrate-Binding Modules	Modules of approx. 150 residues found in bacterial enzymes. The cellulose-binding function has been demonstrated in many cases. In one instance binding to chitin has been reported.
chr_8554	GH20	4.7e-107	0.964392	GH	Glycoside Hydrolases	beta-hexosaminidase (EC 3.2.1.52); lacto-N-biosidase (EC 3.2.1.140); beta-1,6-N-acetylglucosaminidase) (EC 3.2.1.-); beta-6-SO3-N-acetylglucosaminidase (EC 3.2.1.-)
chr_8648	AA6	0.00034	0.466667	AA	Auxiliary Activities
chr_8664	GH65	2.6e-133	0.991935	GH	Glycoside Hydrolases	alpha,alpha-trehalase (EC 3.2.1.28); maltose phosphorylase (EC 2.4.1.8); trehalose phosphorylase (EC 2.4.1.64); kojibiose phosphorylase (EC 2.4.1.230); trehalose-6-phosphate phosphorylase (EC 2.4.1.-);
chr_880	AA6	6.6e-07	0.538462	AA	Auxiliary Activities
chr_886	CE10	3.5e-57	0.791789	CE	Carbohydrate Esterases	arylesterase (EC 3.1.1.-); carboxyl esterase (EC 3.1.1.3); acetylcholinesterase (EC 3.1.1.7); cholinesterase (EC 3.1.1.8); sterol esterase (EC 3.1.1.13); brefeldin A esterase (EC 3.1.1.-).
chr_924	AA2	7e-15	0.921569	AA	Auxiliary Activities
chr_926	CBM12	2.1e-13	0.911765	CBM	Carbohydrate-Binding Modules	Modules of approx. 40-60 residues. The majority of these modules is found among chitinases where the function is chitin-binding. Distantly related to the CBM5 family.
chr_945	GT1	6.6e-41	0.950262	GT	Glycosyl Transferases	UDP-glucuronosyltransferase (EC 2.4.1.17); 2-hydroxyacylsphingosine 1-beta-galactosyltransferase (EC 2.4.1.45); N-acylsphingosine galactosyltransferase (EC 2.4.1.47); flavonol 3-O-glucosyltransferase (EC 2.4.1.91); indole-3-acetate beta-glucosyltransferase (EC 2.4.1.121); sterol glucosyltransferase (EC 2.4.1.173); ecdysteroid UDP-glucosyltransferase (EC 2.4.1.-); zeaxanthin glucosyltransferase (E…
chr_947	AA3	5.9e-36	0.508091	AA	Auxiliary Activities
chr_951	GT1	1.9e-28	0.431937	GT	Glycosyl Transferases	UDP-glucuronosyltransferase (EC 2.4.1.17); 2-hydroxyacylsphingosine 1-beta-galactosyltransferase (EC 2.4.1.45); N-acylsphingosine galactosyltransferase (EC 2.4.1.47); flavonol 3-O-glucosyltransferase (EC 2.4.1.91); indole-3-acetate beta-glucosyltransferase (EC 2.4.1.121); sterol glucosyltransferase (EC 2.4.1.173); ecdysteroid UDP-glucosyltransferase (EC 2.4.1.-); zeaxanthin glucosyltransferase (E…
chr_962	GT1	2e-49	0.955497	GT	Glycosyl Transferases	UDP-glucuronosyltransferase (EC 2.4.1.17); 2-hydroxyacylsphingosine 1-beta-galactosyltransferase (EC 2.4.1.45); N-acylsphingosine galactosyltransferase (EC 2.4.1.47); flavonol 3-O-glucosyltransferase (EC 2.4.1.91); indole-3-acetate beta-glucosyltransferase (EC 2.4.1.121); sterol glucosyltransferase (EC 2.4.1.173); ecdysteroid UDP-glucosyltransferase (EC 2.4.1.-); zeaxanthin glucosyltransferase (E…
chr_979	GH43_23	1.1e-81	0.979798	GH	Glycoside Hydrolases
chr_998	PL9_3	2.4e-153	0.988571	PL	Polysaccharide Lyases

## Sheet: CAZy genes in H2
Gene	Family	Evalue	Covered_fraction	Class	Class_definition
chr_1087	GT4	3.5e-32	0.90625	GT	Glycosyl Transferases
chr_1146	PL5_1	9.4e-186	0.993691	PL	Polysaccharide Lyases	acetyl xylan esterase (EC 3.1.1.72); chitin deacetylase (EC 3.5.1.41); chitooligosaccharide deacetylase (EC 3.5.1.-); peptidoglycan GlcNAc deacetylase (EC 3.5.1.-); peptidoglycan N-acetylmuramic acid deacetylase (EC 3.5.1.-).
chr_1155	CE4	4.7e-10	0.892308	CE	Carbohydrate Esterases	alpha-mannosidase (EC 3.2.1.24) ; mannosyl-oligosaccharide alpha-1,3-1,6-mannosidase (EC 3.2.1.114); mannosyl-oligosaccharide alpha-1,3-mannosidase (EC 3.2.1.-)
chr_1233	CE10	4.5e-11	0.604106	CE	Carbohydrate Esterases	endo-beta-N-acetylglucosaminidase (EC 3.2.1.96)
chr_1258	GT2	9.9e-30	0.994048	GT	Glycosyl Transferases
chr_1280	GT19	2.3e-138	0.991525	GT	Glycosyl Transferases	alpha-L-fucosidase (EC 3.2.1.51)
chr_1292	CE1	1e-53	0.982379	CE	Carbohydrate Esterases	beta-hexosaminidase (EC 3.2.1.52); lacto-N-biosidase (EC 3.2.1.140); beta-1,6-N-acetylglucosaminidase) (EC 3.2.1.-); beta-6-SO3-N-acetylglucosaminidase (EC 3.2.1.-)
chr_1323	GH19	4.3e-37	0.632035	GH	Glycoside Hydrolases	UDP-Glc: glycogen glucosyltransferase (EC 2.4.1.11); ADP-Glc: starch glucosyltransferase (EC 2.4.1.21); NDP-Glc: starch glucosyltransferase (EC 2.4.1.242); UDP-Glc: alpha-1,3-glucan synthase (EC 2.4.1.183) UDP-Glc: alpha-1,4-glucan synthase (EC 2.4.1.-)
chr_1364	GH24	9.3e-26	0.992701	GH	Glycoside Hydrolases	beta-galactosidase (EC 3.2.1.23) ; beta-mannosidase (EC 3.2.1.25); beta-glucuronidase (EC 3.2.1.31); mannosylglycoprotein endo-beta-mannosidase (EC 3.2.1.152); exo-beta-glucosaminidase (EC 3.2.1.165)
chr_1386	CE5	8.4e-06	0.365079	CE	Carbohydrate Esterases	arylesterase (EC 3.1.1.-); carboxyl esterase (EC 3.1.1.3); acetylcholinesterase (EC 3.1.1.7); cholinesterase (EC 3.1.1.8); sterol esterase (EC 3.1.1.13); brefeldin A esterase (EC 3.1.1.-).
chr_1417	GH50	1.5e-271	0.97856	GH	Glycoside Hydrolases	N-acetyl-1-D-myo-inosityl-2-amino-2-deoxy-alpha-D-glucopyranoside deacetylase (EC 3.5.1.89); diacetylchitobiose deacetylase (EC 3.5.1.-); mycothiol S-conjugate amidase (EC 3.5.1.-)
chr_1488	GH3	4.1e-70	0.981481	GH	Glycoside Hydrolases	alpha-N-acetylgalactosaminidase (EC 3.2.1.49)
chr_1582	CE10	2.5e-07	0.390029	CE	Carbohydrate Esterases	alpha-N-acetylgalactosaminidase (EC 3.2.1.49)
chr_1636	GH3	1.5e-68	0.986111	GH	Glycoside Hydrolases	Dol-P-Man: alpha-1,6-mannosyltransferase (EC 2.4.1.-)
chr_1714	CE7	8.4e-07	0.456869	CE	Carbohydrate Esterases	alpha-N-acetylgalactosaminidase (EC 3.2.1.49)
chr_1727	AA6	8.3e-70	0.989744	AA	Auxiliary Activities	alpha-N-acetylgalactosaminidase (EC 3.2.1.49)
chr_1803	GH73	1.4e-37	0.96875	GH	Glycoside Hydrolases	cellulose synthase (EC 2.4.1.12); chitin synthase (EC 2.4.1.16); dolichyl-phosphate beta-D-mannosyltransferase (EC 2.4.1.83); dolichyl-phosphate beta-glucosyltransferase (EC 2.4.1.117); N-acetylglucosaminyltransferase (EC 2.4.1.-); N-acetylgalactosaminyltransferase (EC 2.4.1.-); hyaluronan synthase (EC 2.4.1.212); chitin oligosaccharide synthase (EC 2.4.1.-); beta-1,3-glucan synthase (EC 2.4.1.34…
chr_1806	GT2	2e-18	0.744048	GT	Glycosyl Transferases	chitinase (EC 3.2.1.14); endo-beta-N-acetylglucosaminidase (EC 3.2.1.96); xylanase inhibitor; concanavalin B; narbonin
chr_1815	GT27	2.3e-20	0.745763	GT	Glycosyl Transferases	exo-beta-1,3-glucanase (EC 3.2.1.58); endo-beta-1,3-glucanase (EC 3.2.1.39).
chr_1819	GT28	8.1e-16	0.936306	GT	Glycosyl Transferases	chitinase (EC 3.2.1.14).
chr_1900	GH17	3.2e-24	0.305466	GH	Glycoside Hydrolases	acetyl xylan esterase (EC 3.1.1.72).
chr_1939	AA12	1.3e-12	0.38404	AA	Auxiliary Activities	Modules of approx. 50 residues found attached to various enzymes from families GH18, GH19, GH23, GH24, GH25 and GH73, i.e. enzymes cleaving either chitin or peptidoglycan. Binding to chitopentaose demonstrated in the case of Pteris ryukyuensis chitinase A [Ohnuma T et al. (2008) J. Biol. Chem. 283:5178-87 (PMID: 18083709)]. CBM50 modules are also found in a multitude of other enzymes targeting th…
chr_197	GT4	3.2e-13	0.7375	GT	Glycosyl Transferases	alpha-galactosidase (EC 3.2.1.22); alpha-N-acetylgalactosaminidase (EC 3.2.1.49); stachyose synthase (EC 2.4.1.67); raffinose synthase (EC 2.4.1.82)
chr_198	GT4	8.1e-14	0.73125	GT	Glycosyl Transferases	cellulose synthase (EC 2.4.1.12); chitin synthase (EC 2.4.1.16); dolichyl-phosphate beta-D-mannosyltransferase (EC 2.4.1.83); dolichyl-phosphate beta-glucosyltransferase (EC 2.4.1.117); N-acetylglucosaminyltransferase (EC 2.4.1.-); N-acetylgalactosaminyltransferase (EC 2.4.1.-); hyaluronan synthase (EC 2.4.1.212); chitin oligosaccharide synthase (EC 2.4.1.-); beta-1,3-glucan synthase (EC 2.4.1.34…
chr_2010	CE4	1.5e-16	0.8	CE	Carbohydrate Esterases	endoglucanase (EC 3.2.1.4); oligoxyloglucan reducing end-specific cellobiohydrolase (EC 3.2.1.150); xyloglucanase (EC 3.2.1.151)
chr_2027	CE10	2.7e-07	0.451613	CE	Carbohydrate Esterases	Modules of approx. 150 residues which always appear as a threefold internal repeat. The only apparent exception to this, xylanase II of Actinomadura sp. FC7 (GenBank U08894), is in fact not completely sequenced. These modules were first identified in several plant lectins such as ricin or agglutinin of Ricinus communis which bind galactose residues. The three-dimensional structure of a plant lect…
chr_205	GT4	1.4e-30	0.91875	GT	Glycosyl Transferases	Modules of approx. 150 residues which always appear as a threefold internal repeat. The only apparent exception to this, xylanase II of Actinomadura sp. FC7 (GenBank U08894), is in fact not completely sequenced. These modules were first identified in several plant lectins such as ricin or agglutinin of Ricinus communis which bind galactose residues. The three-dimensional structure of a plant lect…
chr_206	GT4	1.7e-39	0.925	GT	Glycosyl Transferases	alpha-N-acetylgalactosaminidase (EC 3.2.1.49)
chr_207	GT4	6.4e-33	0.9625	GT	Glycosyl Transferases	mycodextranase (EC 3.2.1.61); alpha-1,3-glucanase (EC 3.2.1.59)
chr_2144	GH23	2.1e-30	0.77037	GH	Glycoside Hydrolases
chr_2157	GH3	3.1e-55	0.953704	GH	Glycoside Hydrolases	acetyl xylan esterase (EC 3.1.1.72); cinnamoyl esterase (EC 3.1.1.-); feruloyl esterase (EC 3.1.1.73); carboxylesterase (EC 3.1.1.1); S-formylglutathione hydrolase (EC 3.1.2.12)
chr_2228	GH19	2.7e-35	0.640693	GH	Glycoside Hydrolases	Carbohydrate-binding module 16. Binding to cellulose and glucomannan demonstrated [B. Bae et al (2008) J Biol Chem. 283:12415-25 (PMID: 18025086)]
chr_2256	AA1_3	1.6e-48	0.823718	AA	Auxiliary Activities	alpha-L-fucosidase (EC 3.2.1.51)
chr_2290	CBM50	1.2e-06	0.975	CBM	Carbohydrate-Binding Modules	alpha-mannosidase (EC 3.2.1.24) ; mannosyl-oligosaccharide alpha-1,3-1,6-mannosidase (EC 3.2.1.114); mannosyl-oligosaccharide alpha-1,3-mannosidase (EC 3.2.1.-)
chr_2387	AA7	4.1e-08	0.318777	AA	Auxiliary Activities	maltose-6-phosphate glucosidase (EC 3.2.1.122); alpha-glucosidase (EC 3.2.1.20); alpha-galactosidase (EC 3.2.1.22); 6-phospho-beta-glucosidase (EC 3.2.1.86); alpha-glucuronidase (EC 3.2.1.139).
chr_2424	GH5	8.2e-34	0.730909	GH	Glycoside Hydrolases	beta-galactosidase (EC 3.2.1.23) ; beta-mannosidase (EC 3.2.1.25); beta-glucuronidase (EC 3.2.1.31); mannosylglycoprotein endo-beta-mannosidase (EC 3.2.1.152); exo-beta-glucosaminidase (EC 3.2.1.165)
chr_2427	GT94	1.3e-26	0.865724	GT	Glycosyl Transferases	xyloglucan:xyloglucosyltransferase (EC 2.4.1.207); keratan-sulfate endo-1,4-beta-galactosidase (EC 3.2.1.103); endo-1,3-beta-glucanase (EC 3.2.1.39); endo-1,3(4)-beta-glucanase (EC 3.2.1.6); licheninase (EC 3.2.1.73); beta-agarase (EC 3.2.1.81); kappa;-carrageenase (EC 3.2.1.83); xyloglucanase (EC 3.2.1.151)
chr_2428	GT4	7.6e-10	0.9375	GT	Glycosyl Transferases	sucrose synthase (EC 2.4.1.13); sucrose-phosphate synthase (EC 2.4.1.14); alpha-glucosyltransferase (EC 2.4.1.52); lipopolysaccharide N-acetylglucosaminyltransferase (EC 2.4.1.56); GDP-Man alpha-mannosyltransferase (EC 2.4.1.-); 1,2-diacylglycerol 3-glucosyltransferase (EC 2.4.1.157); diglucosyl diacylglycerol synthase (EC 2.4.1.208); digalactosyldiacylglycerol synthase (EC 2.4.1.141); trehalose …
chr_2453	AA6	1.5e-45	0.984615	AA	Auxiliary Activities	sucrose synthase (EC 2.4.1.13); sucrose-phosphate synthase (EC 2.4.1.14); alpha-glucosyltransferase (EC 2.4.1.52); lipopolysaccharide N-acetylglucosaminyltransferase (EC 2.4.1.56); GDP-Man alpha-mannosyltransferase (EC 2.4.1.-); 1,2-diacylglycerol 3-glucosyltransferase (EC 2.4.1.157); diglucosyl diacylglycerol synthase (EC 2.4.1.208); digalactosyldiacylglycerol synthase (EC 2.4.1.141); trehalose …
chr_2464	CE10	1.1e-66	0.920821	CE	Carbohydrate Esterases	sucrose synthase (EC 2.4.1.13); sucrose-phosphate synthase (EC 2.4.1.14); alpha-glucosyltransferase (EC 2.4.1.52); lipopolysaccharide N-acetylglucosaminyltransferase (EC 2.4.1.56); GDP-Man alpha-mannosyltransferase (EC 2.4.1.-); 1,2-diacylglycerol 3-glucosyltransferase (EC 2.4.1.157); diglucosyl diacylglycerol synthase (EC 2.4.1.208); digalactosyldiacylglycerol synthase (EC 2.4.1.141); trehalose …
chr_2471	GH79	5.2e-07	0.437363	GH	Glycoside Hydrolases	xyloglucan:xyloglucosyltransferase (EC 2.4.1.207); keratan-sulfate endo-1,4-beta-galactosidase (EC 3.2.1.103); endo-1,3-beta-glucanase (EC 3.2.1.39); endo-1,3(4)-beta-glucanase (EC 3.2.1.6); licheninase (EC 3.2.1.73); beta-agarase (EC 3.2.1.81); kappa;-carrageenase (EC 3.2.1.83); xyloglucanase (EC 3.2.1.151)
chr_2473	CE4	2.3e-28	0.915385	CE	Carbohydrate Esterases	beta-glucosidase (EC 3.2.1.21); beta-galactosidase (EC 3.2.1.23); beta-mannosidase (EC 3.2.1.25); beta-glucuronidase (EC 3.2.1.31); beta-D-fucosidase (EC 3.2.1.38); phlorizin hydrolase (EC 3.2.1.62); exo-beta-1,4-glucanase (EC 3.2.1.74); 6-phospho-beta-galactosidase (EC 3.2.1.85); 6-phospho-beta-glucosidase (EC 3.2.1.86); strictosidine beta-glucosidase (EC 3.2.1.105); lactase (EC 3.2.1.108); amyg…
chr_2474	GT2	1.3e-20	0.708333	GT	Glycosyl Transferases	exo-beta-1,3-glucanase (EC 3.2.1.58); endo-beta-1,3-glucanase (EC 3.2.1.39).
chr_2475	GT2	4.9e-19	0.994048	GT	Glycosyl Transferases	acetyl xylan esterase (EC 3.1.1.72); cinnamoyl esterase (EC 3.1.1.-); feruloyl esterase (EC 3.1.1.73); carboxylesterase (EC 3.1.1.1); S-formylglutathione hydrolase (EC 3.1.2.12)
chr_2477	GT4	1e-32	0.9	GT	Glycosyl Transferases	Modules of approx. 120 residues. The cellulose-binding function has been demonstrated in one case on amorphous cellulose and beta-1,4-xylan. Some of these modules also bind beta-1,3-glucan, beta-1,3-1,4-glucan, and beta-1,4-glucan.
chr_2514	AA7	1.2e-21	0.406114	AA	Auxiliary Activities	alpha-N-acetylgalactosaminidase (EC 3.2.1.49)
chr_2515	CE1	2.2e-08	0.506608	CE	Carbohydrate Esterases	sialidase or neuraminidase (EC 3.2.1.18); trans-sialidase (EC 2.4.1.-); 2-keto-3-deoxynononic acid sialidase (EC 3.2.1.-)
chr_2532	CE1	7.1e-19	0.837004	CE	Carbohydrate Esterases	Modules of approx. 130 residues. A module that is conserved in three Cellvibrio xylan-degrading enzymes binds to xylan and the interaction is calcium dependent, while a module from a Cellvibrio mannanase binds to decorated soluble mannans and mannooligosaccharides. A module in a
chr_257	CBM50	1.6e-13	0.925	CBM	Carbohydrate-Binding Modules	unsaturated rhamnogalacturonyl hydrolase (EC 3.2.1.-)
chr_2601	GT2	2.2e-15	0.988095	GT	Glycosyl Transferases	chitosanase (EC 3.2.1.132)
chr_2605	GT4	4.1e-29	0.8125	GT	Glycosyl Transferases	endoglucanase (EC 3.2.1.4); cellobiohydrolase (EC 3.2.1.91)
chr_2646	GH109	6.3e-14	0.928571	GH	Glycoside Hydrolases
chr_2682	AA3_2	2e-107	0.989474	AA	Auxiliary Activities	endoglucanase (EC 3.2.1.4); chitinase (EC 3.2.1.14); cellobiohydrolase (EC 3.2.1.91); endo-processive cellulases (EC 3.2.1.-); [reducing end] cellobiohydrolase (3.2.1.-)
chr_2759	CE9	1.6e-08	0.324397	CE	Carbohydrate Esterases	Modules of approx. 100 residues and which are found in a large number of bacterial enzymes. The cellulose-binding function has been demonstrated in many cases. Several of these modules have been shown to also bind chitin or xylan.
chr_2767	GH109	3.1e-13	0.857143	GH	Glycoside Hydrolases	rhamnogalacturonan lyase (EC 4.2.2.-); exo-unsaturated rhamnogalacturonan lyase (EC 4.2.2.-)
chr_2821	GH23	1.2e-24	0.918519	GH	Glycoside Hydrolases	acetyl xylan esterase (EC 3.1.1.72); cephalosporin-C deacetylase (EC 3.1.1.41).
chr_2839	GH74	5.2e-09	0.356223	GH	Glycoside Hydrolases	arylesterase (EC 3.1.1.-); carboxyl esterase (EC 3.1.1.3); acetylcholinesterase (EC 3.1.1.7); cholinesterase (EC 3.1.1.8); sterol esterase (EC 3.1.1.13); brefeldin A esterase (EC 3.1.1.-).
chr_2890	CBM66	6.2e-06	0.645161	CBM	Carbohydrate-Binding Modules	acetyl xylan esterase (EC 3.1.1.72); cinnamoyl esterase (EC 3.1.1.-); feruloyl esterase (EC 3.1.1.73); carboxylesterase (EC 3.1.1.1); S-formylglutathione hydrolase (EC 3.1.2.12)
chr_2928	GH13_3	2.5e-102	0.962185	GH	Glycoside Hydrolases	acetyl xylan esterase (EC 3.1.1.72); cinnamoyl esterase (EC 3.1.1.-); feruloyl esterase (EC 3.1.1.73); carboxylesterase (EC 3.1.1.1); S-formylglutathione hydrolase (EC 3.1.2.12)
chr_2929	GH13_16	1.8e-181	0.99435	GH	Glycoside Hydrolases	endo-beta-1,3-glucanase (EC 3.2.1.39)
chr_2930	GH13_9	8.8e-140	0.993127	GH	Glycoside Hydrolases
chr_2933	CE14	1.7e-12	0.846774	CE	Carbohydrate Esterases
chr_2934	GH13_11	8.6e-145	0.99711	GH	Glycoside Hydrolases	acetyl xylan esterase (EC 3.1.1.72); chitin deacetylase (EC 3.5.1.41); chitooligosaccharide deacetylase (EC 3.5.1.-); peptidoglycan GlcNAc deacetylase (EC 3.5.1.-); peptidoglycan N-acetylmuramic acid deacetylase (EC 3.5.1.-).
chr_2936	GH13_26	1.5e-85	0.974265	GH	Glycoside Hydrolases	alpha-1,2-L-fucosidase (EC 3.2.1.63); alpha-L-fucosidase (EC 3.2.1.51)
chr_2937	GH77	6.1e-151	0.98583	GH	Glycoside Hydrolases	Modules of approx. 100 residues and which are found in a large number of bacterial enzymes. The cellulose-binding function has been demonstrated in many cases. Several of these modules have been shown to also bind chitin or xylan.
chr_2938	GH13_10	1.2e-100	0.983221	GH	Glycoside Hydrolases	glucosylceramidase (EC 3.2.1.45); beta-1,6-glucanase (EC 3.2.1.75); beta-xylosidase (EC 3.2.1.37); beta-fucosidase (EC 3.2.1.38); beta-glucosidase (3.2.1.21); endo-beta-1,6-galactanase (EC:3.2.1.164)
chr_2939	GT5	2.2e-147	0.997881	GT	Glycosyl Transferases	beta-galactosidase (EC 3.2.1.23) ; beta-mannosidase (EC 3.2.1.25); beta-glucuronidase (EC 3.2.1.31); mannosylglycoprotein endo-beta-mannosidase (EC 3.2.1.152); exo-beta-glucosaminidase (EC 3.2.1.165)
chr_2941	CE1	5.5e-07	0.559471	CE	Carbohydrate Esterases	pectin acetylesterase (EC 3.1.1.-); rhamnogalacturonan acetylesterase (EC 3.1.1.-); acetyl xylan esterase (EC 3.1.1.72)
chr_3194	CE4	1.5e-23	0.823077	CE	Carbohydrate Esterases
chr_3195	CE4	9.2e-20	0.823077	CE	Carbohydrate Esterases
chr_3289	GH74	2.4e-09	0.317597	GH	Glycoside Hydrolases
chr_3343	CE1	4.5e-06	0.475771	CE	Carbohydrate Esterases	arylesterase (EC 3.1.1.-); carboxyl esterase (EC 3.1.1.3); acetylcholinesterase (EC 3.1.1.7); cholinesterase (EC 3.1.1.8); sterol esterase (EC 3.1.1.13); brefeldin A esterase (EC 3.1.1.-).
chr_3364	GH74	7.5e-08	0.309013	GH	Glycoside Hydrolases	UDP-glucuronosyltransferase (EC 2.4.1.17); 2-hydroxyacylsphingosine 1-beta-galactosyltransferase (EC 2.4.1.45); N-acylsphingosine galactosyltransferase (EC 2.4.1.47); flavonol 3-O-glucosyltransferase (EC 2.4.1.91); indole-3-acetate beta-glucosyltransferase (EC 2.4.1.121); sterol glucosyltransferase (EC 2.4.1.173); ecdysteroid UDP-glucosyltransferase (EC 2.4.1.-); zeaxanthin glucosyltransferase (E…
chr_3398	GH74	9.3e-06	0.339056	GH	Glycoside Hydrolases
chr_3404	CE10	5.5e-61	0.733138	CE	Carbohydrate Esterases
chr_3456	GT2	2.8e-22	0.785714	GT	Glycosyl Transferases
chr_3457	GH16	4.8e-32	0.984127	GH	Glycoside Hydrolases
chr_3459	GT26	1.5e-33	0.947368	GT	Glycosyl Transferases
chr_3460	GT4	1.6e-34	0.9125	GT	Glycosyl Transferases	cellulose synthase (EC 2.4.1.12); chitin synthase (EC 2.4.1.16); dolichyl-phosphate beta-D-mannosyltransferase (EC 2.4.1.83); dolichyl-phosphate beta-glucosyltransferase (EC 2.4.1.117); N-acetylglucosaminyltransferase (EC 2.4.1.-); N-acetylgalactosaminyltransferase (EC 2.4.1.-); hyaluronan synthase (EC 2.4.1.212); chitin oligosaccharide synthase (EC 2.4.1.-); beta-1,3-glucan synthase (EC 2.4.1.34…
chr_3461	GT4	1.3e-28	0.8875	GT	Glycosyl Transferases	acetyl xylan esterase (EC 3.1.1.72); cephalosporin-C deacetylase (EC 3.1.1.41).
chr_3498	GH32	3.2e-100	0.959044	GH	Glycoside Hydrolases	beta-glucosidase (EC 3.2.1.21); xylan 1,4-beta-xylosidase (EC 3.2.1.37); beta-N-acetylhexosaminidase (EC 3.2.1.52); glucan 1,3-beta-glucosidase (EC 3.2.1.58); glucan 1,4-beta-glucosidase (EC 3.2.1.74); exo-1,3-1,4-glucanase (EC 3.2.1.-); alphalpha-L-arabinofuranosidase (EC 3.2.1.55).
chr_3543	AA6	4.4e-08	0.538462	AA	Auxiliary Activities	acetyl xylan esterase (EC 3.1.1.72); chitin deacetylase (EC 3.5.1.41); chitooligosaccharide deacetylase (EC 3.5.1.-); peptidoglycan GlcNAc deacetylase (EC 3.5.1.-); peptidoglycan N-acetylmuramic acid deacetylase (EC 3.5.1.-).
chr_3545	GH74	2.5e-09	0.412017	GH	Glycoside Hydrolases	beta-galactosidase (EC 3.2.1.23) ; beta-mannosidase (EC 3.2.1.25); beta-glucuronidase (EC 3.2.1.31); mannosylglycoprotein endo-beta-mannosidase (EC 3.2.1.152); exo-beta-glucosaminidase (EC 3.2.1.165)
chr_3622	GH109	2.4e-08	0.880952	GH	Glycoside Hydrolases	Modules of approx. 200 residues, found at the N-terminus of GH33 sialidases. Can also be found inserted in the beta-propeller of GH33 sialidases. The sialic acid binding function has been demonstrated for the N-terminal CBM40 of Vibrio cholerae sialidase (Moustafa et al. (2004) J Biol Chem 279:40819-26) (PMID: 15226294).
chr_3635	AA3	1.6e-94	0.512945	AA	Auxiliary Activities	alpha-L-rhamnosidase (EC 3.2.1.40)
chr_3645	PL7_2	3.3e-108	0.995455	PL	Polysaccharide Lyases	mannosyl-oligosaccharide alpha-1,2-mannosidase (EC 3.2.1.113); mannosyl-oligosaccharide alpha-1,3-mannosidase (EC 3.2.1.-);
chr_3730	CE4	2.7e-16	0.884615	CE	Carbohydrate Esterases	mannosyl-oligosaccharide alpha-1,2-mannosidase (EC 3.2.1.113); mannosyl-oligosaccharide alpha-1,3-mannosidase (EC 3.2.1.-);
chr_3765	GH109	1.7e-12	0.944444	GH	Glycoside Hydrolases
chr_3810	AA2	3.1e-14	0.392157	AA	Auxiliary Activities	mannosyl-oligosaccharide alpha-1,2-mannosidase (EC 3.2.1.113); mannosyl-oligosaccharide alpha-1,3-mannosidase (EC 3.2.1.-);
chr_384	GT83	5e-21	0.655556	GT	Glycosyl Transferases	acetyl xylan esterase (EC 3.1.1.72); cinnamoyl esterase (EC 3.1.1.-); feruloyl esterase (EC 3.1.1.73); carboxylesterase (EC 3.1.1.1); S-formylglutathione hydrolase (EC 3.1.2.12)
chr_3889	GT2	8e-24	0.785714	GT	Glycosyl Transferases	Modules of approx. 150 residues which always appear as a threefold internal repeat. The only apparent exception to this, xylanase II of Actinomadura sp. FC7 (GenBank U08894), is in fact not completely sequenced. These modules were first identified in several plant lectins such as ricin or agglutinin of Ricinus communis which bind galactose residues. The three-dimensional structure of a plant lect…
chr_3891	GT83	6.5e-74	0.712963	GT	Glycosyl Transferases	Modules of approx. 50 residues found attached to various enzymes from families GH18, GH19, GH23, GH24, GH25 and GH73, i.e. enzymes cleaving either chitin or peptidoglycan. Binding to chitopentaose demonstrated in the case of Pteris ryukyuensis chitinase A [Ohnuma T et al. (2008) J. Biol. Chem. 283:5178-87 (PMID: 18083709)]. CBM50 modules are also found in a multitude of other enzymes targeting th…
chr_3958	GH109	6.5e-08	0.674603	GH	Glycoside Hydrolases	sucrose synthase (EC 2.4.1.13); sucrose-phosphate synthase (EC 2.4.1.14); alpha-glucosyltransferase (EC 2.4.1.52); lipopolysaccharide N-acetylglucosaminyltransferase (EC 2.4.1.56); GDP-Man alpha-mannosyltransferase (EC 2.4.1.-); 1,2-diacylglycerol 3-glucosyltransferase (EC 2.4.1.157); diglucosyl diacylglycerol synthase (EC 2.4.1.208); digalactosyldiacylglycerol synthase (EC 2.4.1.141); trehalose …
chr_398	CE4	8.5e-27	0.923077	CE	Carbohydrate Esterases	alpha-N-acetylgalactosaminidase (EC 3.2.1.49)
chr_399	GT2	2.1e-31	0.988095	GT	Glycosyl Transferases
chr_4109	GT2	1.2e-32	0.97619	GT	Glycosyl Transferases	beta-xylosidase (EC 3.2.1.37)
chr_4111	GH8	5.1e-89	0.99375	GH	Glycoside Hydrolases	sucrose synthase (EC 2.4.1.13); sucrose-phosphate synthase (EC 2.4.1.14); alpha-glucosyltransferase (EC 2.4.1.52); lipopolysaccharide N-acetylglucosaminyltransferase (EC 2.4.1.56); GDP-Man alpha-mannosyltransferase (EC 2.4.1.-); 1,2-diacylglycerol 3-glucosyltransferase (EC 2.4.1.157); diglucosyl diacylglycerol synthase (EC 2.4.1.208); digalactosyldiacylglycerol synthase (EC 2.4.1.141); trehalose …
chr_4188	CE10	1.8e-70	0.856305	CE	Carbohydrate Esterases	N-acetyl-1-D-myo-inosityl-2-amino-2-deoxy-alpha-D-glucopyranoside deacetylase (EC 3.5.1.89); diacetylchitobiose deacetylase (EC 3.5.1.-); mycothiol S-conjugate amidase (EC 3.5.1.-)
chr_4194	GH15	8.5e-78	0.99169	GH	Glycoside Hydrolases	cellulose synthase (EC 2.4.1.12); chitin synthase (EC 2.4.1.16); dolichyl-phosphate beta-D-mannosyltransferase (EC 2.4.1.83); dolichyl-phosphate beta-glucosyltransferase (EC 2.4.1.117); N-acetylglucosaminyltransferase (EC 2.4.1.-); N-acetylgalactosaminyltransferase (EC 2.4.1.-); hyaluronan synthase (EC 2.4.1.212); chitin oligosaccharide synthase (EC 2.4.1.-); beta-1,3-glucan synthase (EC 2.4.1.34…
chr_4298	CE10	1.7e-65	0.8739	CE	Carbohydrate Esterases
chr_4300	GT104	4.1e-145	0.973615	GT	Glycosyl Transferases	1,2-diacylglycerol 3-beta-galactosyltransferase (EC 2.4.1.46); 1,2-diacylglycerol 3-beta-glucosyltransferase (EC 2.4.1.157); UDP-GlcNAc: Und-PP-MurAc-pentapeptide beta-N-acetylglucosaminyltransferase (EC 2.4.1.227).
chr_4316	CE3	1.3e-13	0.948454	CE	Carbohydrate Esterases
chr_4322	GH23	2.4e-20	0.822222	GH	Glycoside Hydrolases	Modules of approx. 150 residues found attached to various enzymes from families GH2, GH27, GH31, GH95, GH98 and GH101 . Binding to galactose and to blood group A/B-antigens demonstrated in the case of C. perfringens GH95CBM51 and GH98CBM51 respectively [Gregg KJ et al. (2008) J. Biol. Chem. 283:12604-13 PMID: 18292090].
chr_4347	GT2	1.4e-15	0.97619	GT	Glycosyl Transferases	The inulin-binding function has been demonstrated in the case of the cycloinulo-oligosaccharide fructanotransferase from Paenibacillus macerans (Bacillus macerans) by Lee et al. (2004) FEMS Microbiol Lett 234:105-10. (PMID:15109727).
chr_435	GH129	6.4e-26	0.453074	GH	Glycoside Hydrolases	alpha-glucosidase (EC 3.2.1.20); alpha-1,3-glucosidase (EC 3.2.1.84); sucrase-isomaltase (EC 3.2.1.48) (EC 3.2.1.10); alpha-xylosidase (EC 3.2.1.-); alpha-glucan lyase (EC 4.2.2.13); isomaltosyltransferase (EC 2.4.1.-).
chr_4354	GT2	5.5e-11	0.666667	GT	Glycosyl Transferases	endoglucanase (EC 3.2.1.4); xyloglucan hydrolase (EC 3.2.1.151); beta-1,3-1,4-glucanase (EC 3.2.1.73); xyloglucan endotransglycosylase (EC 2.4.1.207)
chr_4357	GT2	4.1e-19	0.595238	GT	Glycosyl Transferases	alpha-1,2-L-fucosidase (EC 3.2.1.63); alpha-L-fucosidase (EC 3.2.1.51)
chr_4359	GT2	2.2e-16	0.654762	GT	Glycosyl Transferases	beta-galactosidase (EC 3.2.1.23)
chr_4544	CE1	1.3e-08	0.502203	CE	Carbohydrate Esterases	endoglucanase (EC 3.2.1.4); oligoxyloglucan reducing end-specific cellobiohydrolase (EC 3.2.1.150); xyloglucanase (EC 3.2.1.151)
chr_4613	PL22	3.6e-11	0.407547	PL	Polysaccharide Lyases	beta-glucosidase (EC 3.2.1.21); xylan 1,4-beta-xylosidase (EC 3.2.1.37); beta-N-acetylhexosaminidase (EC 3.2.1.52); glucan 1,3-beta-glucosidase (EC 3.2.1.58); glucan 1,4-beta-glucosidase (EC 3.2.1.74); exo-1,3-1,4-glucanase (EC 3.2.1.-); alphalpha-L-arabinofuranosidase (EC 3.2.1.55).
chr_4641	GT4	1.8e-26	0.93125	GT	Glycosyl Transferases	Carbohydrate-binding module 16. Binding to cellulose and glucomannan demonstrated [B. Bae et al (2008) J Biol Chem. 283:12415-25 (PMID: 18025086)]
chr_4759	GT83	4.7e-21	0.540741	GT	Glycosyl Transferases
chr_4761	GT2	3.4e-25	0.982143	GT	Glycosyl Transferases	alpha-mannosidase (EC 3.2.1.24) ; mannosyl-oligosaccharide alpha-1,3-1,6-mannosidase (EC 3.2.1.114); mannosyl-oligosaccharide alpha-1,3-mannosidase (EC 3.2.1.-)
chr_4764	GT51	6.8e-08	0.740113	GT	Glycosyl Transferases	beta-galactosidase (EC 3.2.1.23) ; beta-mannosidase (EC 3.2.1.25); beta-glucuronidase (EC 3.2.1.31); mannosylglycoprotein endo-beta-mannosidase (EC 3.2.1.152); exo-beta-glucosaminidase (EC 3.2.1.165)
chr_4784	AA1_3	4.8e-22	0.740385	AA	Auxiliary Activities	hyaluronate lyase (EC 4.2.2.1); chondroitin AC lyase (EC 4.2.2.5); xanthan lyase (EC 4.2.2.12); chondroitin ABC lyase (EC 4.2.2.20)
chr_4789	GH13_29	4.8e-193	0.994203	GH	Glycoside Hydrolases	Modules of approx. 180-200 residues. The CBM11 of Clotridium thermocellum Cel26A-Cel5E has been shown to bind both beta-1,4-glucan and beta-1,3-1,4-mixed linked glucans.
chr_484	CBM50	4.4e-13	0.95	CBM	Carbohydrate-Binding Modules	glucosylceramidase (EC 3.2.1.45); beta-1,6-glucanase (EC 3.2.1.75); beta-xylosidase (EC 3.2.1.37); beta-fucosidase (EC 3.2.1.38); beta-glucosidase (3.2.1.21); endo-beta-1,6-galactanase (EC:3.2.1.164)
chr_4840	CE9	3.1e-115	0.989276	CE	Carbohydrate Esterases	lysozyme (EC 3.2.1.17)
chr_4849	CE11	7.6e-118	0.99262	CE	Carbohydrate Esterases
chr_4855	GT28	2.4e-53	0.987261	GT	Glycosyl Transferases	glycogen or starch phosphorylase (EC 2.4.1.1).
chr_4872	GH23	6.2e-23	0.82963	GH	Glycoside Hydrolases
chr_4900	CE1	5.8e-08	0.788546	CE	Carbohydrate Esterases
chr_4925	CE10	1.5e-06	0.378299	CE	Carbohydrate Esterases
chr_5007	GT51	1.1e-59	0.920904	GT	Glycosyl Transferases	chitinase (EC 3.2.1.14); endo-beta-N-acetylglucosaminidase (EC 3.2.1.96); xylanase inhibitor; concanavalin B; narbonin
chr_5177	GH103	7.7e-118	0.99322	GH	Glycoside Hydrolases	lysozyme (EC 3.2.1.17)
chr_5184	GH103	4.1e-105	0.962712	GH	Glycoside Hydrolases	undecaprenyl phosphate-alpha-L-Ara4N: 4-amino-4-deoxy-beta-L-arabinosyltransferase (EC 2.4.2.-); dodecaprenyl phosphate-beta-galacturonic acid: lipopolysaccharide core alpha-galacturonosyl transferase (EC 2.4.1.-)
chr_5254	CE10	2.1e-11	0.381232	CE	Carbohydrate Esterases	beta-glucosidase (EC 3.2.1.21); xylan 1,4-beta-xylosidase (EC 3.2.1.37); beta-N-acetylhexosaminidase (EC 3.2.1.52); glucan 1,3-beta-glucosidase (EC 3.2.1.58); glucan 1,4-beta-glucosidase (EC 3.2.1.74); exo-1,3-1,4-glucanase (EC 3.2.1.-); alphalpha-L-arabinofuranosidase (EC 3.2.1.55).
chr_5381	CE10	1.1e-24	0.695015	CE	Carbohydrate Esterases
chr_5431	AA3	2.1e-113	0.865696	AA	Auxiliary Activities	sucrose synthase (EC 2.4.1.13); sucrose-phosphate synthase (EC 2.4.1.14); alpha-glucosyltransferase (EC 2.4.1.52); lipopolysaccharide N-acetylglucosaminyltransferase (EC 2.4.1.56); GDP-Man alpha-mannosyltransferase (EC 2.4.1.-); 1,2-diacylglycerol 3-glucosyltransferase (EC 2.4.1.157); diglucosyl diacylglycerol synthase (EC 2.4.1.208); digalactosyldiacylglycerol synthase (EC 2.4.1.141); trehalose …
chr_5459	AA3	7.7e-101	0.516181	AA	Auxiliary Activities	acetyl xylan esterase (EC 3.1.1.72); cinnamoyl esterase (EC 3.1.1.-); feruloyl esterase (EC 3.1.1.73); carboxylesterase (EC 3.1.1.1); S-formylglutathione hydrolase (EC 3.1.2.12)
chr_5471	PL7_1	5e-106	0.995434	PL	Polysaccharide Lyases	N-acetyl-1-D-myo-inosityl-2-amino-2-deoxy-alpha-D-glucopyranoside deacetylase (EC 3.5.1.89); diacetylchitobiose deacetylase (EC 3.5.1.-); mycothiol S-conjugate amidase (EC 3.5.1.-)
chr_5486	GH102	1.8e-57	0.980892	GH	Glycoside Hydrolases	arylesterase (EC 3.1.1.-); carboxyl esterase (EC 3.1.1.3); acetylcholinesterase (EC 3.1.1.7); cholinesterase (EC 3.1.1.8); sterol esterase (EC 3.1.1.13); brefeldin A esterase (EC 3.1.1.-).
chr_554	GT35	5.7e-256	0.995549	GT	Glycosyl Transferases	chitinase (EC 3.2.1.14); endo-beta-N-acetylglucosaminidase (EC 3.2.1.96); xylanase inhibitor; concanavalin B; narbonin
chr_5550	GT51	1e-47	0.932203	GT	Glycosyl Transferases	murein polymerase (EC 2.4.1.129).
chr_556	CBM32	0.00044	0.491935	CBM	Carbohydrate-Binding Modules	lysozyme type G (EC 3.2.1.17); peptidoglycan lyase (EC 4.2.2.-) also known in the literature as peptidoglycan lytic transglycosylase
chr_5564	AA3	2.5e-52	0.512945	AA	Auxiliary Activities	acetyl xylan esterase (EC 3.1.1.72); cinnamoyl esterase (EC 3.1.1.-); feruloyl esterase (EC 3.1.1.73); carboxylesterase (EC 3.1.1.1); S-formylglutathione hydrolase (EC 3.1.2.12)
chr_5602	AA4	1.4e-25	0.33908	AA	Auxiliary Activities	Carbohydrate-binding module 16. Binding to cellulose and glucomannan demonstrated [B. Bae et al (2008) J Biol Chem. 283:12415-25 (PMID: 18025086)]
chr_5629	AA6	0.00012	0.348718	AA	Auxiliary Activities
chr_577	CE10	2.1e-63	0.777126	CE	Carbohydrate Esterases	cellulose synthase (EC 2.4.1.12); chitin synthase (EC 2.4.1.16); dolichyl-phosphate beta-D-mannosyltransferase (EC 2.4.1.83); dolichyl-phosphate beta-glucosyltransferase (EC 2.4.1.117); N-acetylglucosaminyltransferase (EC 2.4.1.-); N-acetylgalactosaminyltransferase (EC 2.4.1.-); hyaluronan synthase (EC 2.4.1.212); chitin oligosaccharide synthase (EC 2.4.1.-); beta-1,3-glucan synthase (EC 2.4.1.34…
chr_581	GT2	3.3e-12	0.970238	GT	Glycosyl Transferases	undecaprenyl phosphate-alpha-L-Ara4N: 4-amino-4-deoxy-beta-L-arabinosyltransferase (EC 2.4.2.-); dodecaprenyl phosphate-beta-galacturonic acid: lipopolysaccharide core alpha-galacturonosyl transferase (EC 2.4.1.-)
chr_608	GT51	9.1e-67	0.988701	GT	Glycosyl Transferases	cellulose synthase (EC 2.4.1.12); chitin synthase (EC 2.4.1.16); dolichyl-phosphate beta-D-mannosyltransferase (EC 2.4.1.83); dolichyl-phosphate beta-glucosyltransferase (EC 2.4.1.117); N-acetylglucosaminyltransferase (EC 2.4.1.-); N-acetylgalactosaminyltransferase (EC 2.4.1.-); hyaluronan synthase (EC 2.4.1.212); chitin oligosaccharide synthase (EC 2.4.1.-); beta-1,3-glucan synthase (EC 2.4.1.34…
chr_64	GH19	1.2e-08	0.467532	GH	Glycoside Hydrolases	N-acetyl-1-D-myo-inosityl-2-amino-2-deoxy-alpha-D-glucopyranoside deacetylase (EC 3.5.1.89); diacetylchitobiose deacetylase (EC 3.5.1.-); mycothiol S-conjugate amidase (EC 3.5.1.-)
chr_646	GT2	1e-13	0.565476	GT	Glycosyl Transferases	mycodextranase (EC 3.2.1.61); alpha-1,3-glucanase (EC 3.2.1.59)
chr_681	GT9	3.9e-56	0.977778	GT	Glycosyl Transferases	cellulose synthase (EC 2.4.1.12); chitin synthase (EC 2.4.1.16); dolichyl-phosphate beta-D-mannosyltransferase (EC 2.4.1.83); dolichyl-phosphate beta-glucosyltransferase (EC 2.4.1.117); N-acetylglucosaminyltransferase (EC 2.4.1.-); N-acetylgalactosaminyltransferase (EC 2.4.1.-); hyaluronan synthase (EC 2.4.1.212); chitin oligosaccharide synthase (EC 2.4.1.-); beta-1,3-glucan synthase (EC 2.4.1.34…
chr_682	GT9	2.8e-48	0.973333	GT	Glycosyl Transferases	cellulose synthase (EC 2.4.1.12); chitin synthase (EC 2.4.1.16); dolichyl-phosphate beta-D-mannosyltransferase (EC 2.4.1.83); dolichyl-phosphate beta-glucosyltransferase (EC 2.4.1.117); N-acetylglucosaminyltransferase (EC 2.4.1.-); N-acetylgalactosaminyltransferase (EC 2.4.1.-); hyaluronan synthase (EC 2.4.1.212); chitin oligosaccharide synthase (EC 2.4.1.-); beta-1,3-glucan synthase (EC 2.4.1.34…
chr_683	GT4	1.6e-22	0.95625	GT	Glycosyl Transferases	Modules of approx. 150 residues which always appear as a threefold internal repeat. The only apparent exception to this, xylanase II of Actinomadura sp. FC7 (GenBank U08894), is in fact not completely sequenced. These modules were first identified in several plant lectins such as ricin or agglutinin of Ricinus communis which bind galactose residues. The three-dimensional structure of a plant lect…
chr_689	GT2	6.9e-29	0.89881	GT	Glycosyl Transferases	beta-hexosaminidase (EC 3.2.1.52); lacto-N-biosidase (EC 3.2.1.140); beta-1,6-N-acetylglucosaminidase) (EC 3.2.1.-); beta-6-SO3-N-acetylglucosaminidase (EC 3.2.1.-)
chr_696	CE14	9.3e-07	0.991935	CE	Carbohydrate Esterases	arylesterase (EC 3.1.1.-); carboxyl esterase (EC 3.1.1.3); acetylcholinesterase (EC 3.1.1.7); cholinesterase (EC 3.1.1.8); sterol esterase (EC 3.1.1.13); brefeldin A esterase (EC 3.1.1.-).
chr_703	GT30	1.4e-74	0.988701	GT	Glycosyl Transferases
chr_734	CBM50	1.3e-10	0.975	CBM	Carbohydrate-Binding Modules
chr_825	GT44	1.8e-12	0.44	GT	Glycosyl Transferases	lysozyme type G (EC 3.2.1.17); peptidoglycan lyase (EC 4.2.2.-) also known in the literature as peptidoglycan lytic transglycosylase
chr_942	GT19	2.6e-07	0.384181	GT	Glycosyl Transferases
