# Supplementary material for: Arbuscular mycorrhizal fungi and Streptomyces: brothers in arms to shape the structure and function of the hyphosphere microbiome in the early stage of interaction
Source: Microbiome. 2024 May 9;12:83. doi: 10.1186/s40168-024-01811-2 (PMC11080229; doi:10.1186/s40168-024-01811-2)
Supplement: Supplementary file 4 — Additional file 3. Flagellar assembly genes in D1 and Flagellar assembly genes in H2. [file 40168_2024_1811_MOESM3_ESM.xlsx]

## Sheet: Flagellar assembly genes in D1
Gene ID	Class D	Class C	Class B	Class A
chr_2499	K02405 fliA; RNA polymerase sigma factor for flagellar operon FliA	02040 Flagellar assembly	Cell motility	Cellular Processes

## Sheet: Flagellar assembly genes in H2
Gene ID	Class D	Class C	Class B	Class A
chr_723	K02556 motA; chemotaxis protein MotA	02040 Flagellar assembly	Cell motility	Cellular Processes
chr_724	K02557 motB; chemotaxis protein MotB	02040 Flagellar assembly	Cell motility	Cellular Processes
chr_1700	K02399 flgN; flagella synthesis protein FlgN	02040 Flagellar assembly	Cell motility	Cellular Processes
chr_1701	K02398 flgM; negative regulator of flagellin synthesis FlgM	02040 Flagellar assembly	Cell motility	Cellular Processes
chr_1702	K02386 flgA; flagella basal body P-ring formation protein FlgA	02040 Flagellar assembly	Cell motility	Cellular Processes
chr_1705	K02387 flgB; flagellar basal-body rod protein FlgB	02040 Flagellar assembly	Cell motility	Cellular Processes
chr_1706	K02388 flgC; flagellar basal-body rod protein FlgC	02040 Flagellar assembly	Cell motility	Cellular Processes
chr_1707	K02389 flgD; flagellar basal-body rod modification protein FlgD	02040 Flagellar assembly	Cell motility	Cellular Processes
chr_1708	K02390 flgE; flagellar hook protein FlgE	02040 Flagellar assembly	Cell motility	Cellular Processes
chr_1799	K02391 flgF; flagellar basal-body rod protein FlgF	02040 Flagellar assembly	Cell motility	Cellular Processes
chr_1800	K02392 flgG; flagellar basal-body rod protein FlgG	02040 Flagellar assembly	Cell motility	Cellular Processes
chr_1801	K02393 flgH; flagellar L-ring protein precursor FlgH	02040 Flagellar assembly	Cell motility	Cellular Processes
chr_1802	K02394 flgI; flagellar P-ring protein precursor FlgI	02040 Flagellar assembly	Cell motility	Cellular Processes
chr_1804	K02396 flgK; flagellar hook-associated protein 1 FlgK	02040 Flagellar assembly	Cell motility	Cellular Processes
chr_1805	K02397 flgL; flagellar hook-associated protein 3 FlgL	02040 Flagellar assembly	Cell motility	Cellular Processes
chr_1824	K02406 fliC; flagellin	02040 Flagellar assembly	Cell motility	Cellular Processes
chr_1826	K02407 fliD; flagellar hook-associated protein 2	02040 Flagellar assembly	Cell motility	Cellular Processes
chr_1827	K02422 fliS; flagellar protein FliS	02040 Flagellar assembly	Cell motility	Cellular Processes
chr_1828	K02423 fliT; flagellar protein FliT	02040 Flagellar assembly	Cell motility	Cellular Processes
chr_1832	K02408 fliE; flagellar hook-basal body complex protein FliE	02040 Flagellar assembly	Cell motility	Cellular Processes
chr_1833	K02409 fliF; flagellar M-ring protein FliF	02040 Flagellar assembly	Cell motility	Cellular Processes
chr_1834	K02410 fliG; flagellar motor switch protein FliG	02040 Flagellar assembly	Cell motility	Cellular Processes
chr_1835	K02411 fliH; flagellar assembly protein FliH	02040 Flagellar assembly	Cell motility	Cellular Processes
chr_1836	K02412 fliI; flagellum-specific ATP synthase	02040 Flagellar assembly	Cell motility	Cellular Processes
chr_1837	K02413 fliJ; flagellar FliJ protein	02040 Flagellar assembly	Cell motility	Cellular Processes
chr_1841	K02414 fliK; flagellar hook-length control protein FliK	02040 Flagellar assembly	Cell motility	Cellular Processes
chr_1843	K02416 fliM; flagellar motor switch protein FliM	02040 Flagellar assembly	Cell motility	Cellular Processes
chr_1844	K02417 fliNY, fliN; flagellar motor switch protein FliN/FliY	02040 Flagellar assembly	Cell motility	Cellular Processes
chr_1845	K02418 fliOZ, fliO; flagellar protein FliO/FliZ	02040 Flagellar assembly	Cell motility	Cellular Processes
chr_1846	K02419 fliP; flagellar biosynthetic protein FliP	02040 Flagellar assembly	Cell motility	Cellular Processes
chr_1847	K02420 fliQ; flagellar biosynthetic protein FliQ	02040 Flagellar assembly	Cell motility	Cellular Processes
chr_1848	K02421 fliR; flagellar biosynthetic protein FliR	02040 Flagellar assembly	Cell motility	Cellular Processes
chr_1849	K02401 flhB; flagellar biosynthetic protein FlhB	02040 Flagellar assembly	Cell motility	Cellular Processes
chr_1852	K02400 flhA; flagellar biosynthesis protein FlhA	02040 Flagellar assembly	Cell motility	Cellular Processes
chr_1855	K02405 fliA; RNA polymerase sigma factor for flagellar operon FliA	02040 Flagellar assembly	Cell motility	Cellular Processes
chr_1860	K02556 motA; chemotaxis protein MotA	02040 Flagellar assembly	Cell motility	Cellular Processes
chr_1861	K02557 motB; chemotaxis protein MotB	02040 Flagellar assembly	Cell motility	Cellular Processes
chr_4719	K21218 motY; sodium-type flagellar protein MotY	02040 Flagellar assembly	Cell motility	Cellular Processes
